# Supplementary material for: Clinical Implications of Aberrant PD-1 and CTLA4 Expression for Cancer Immunity and Prognosis: A Pan-Cancer Study
Source: Front Immunol. 2020 Sep 10;11:2048. doi: 10.3389/fimmu.2020.02048 (PMC7539667; doi:10.3389/fimmu.2020.02048)
Supplement: Supplementary Table 1 — PD-1 and CTLA4 expression across 33 cancers. [file Table_1.XLSX]

## Sheet: PD1
Id	PD1	Type	CancerType
TCGA-OR-A5JP-01A	0.0251637	Tumor	ACC
TCGA-OR-A5JG-01A	0.106546	Tumor	ACC
TCGA-OR-A5LG-01A	0.168607	Tumor	ACC
TCGA-OR-A5JR-01A	0.147197	Tumor	ACC
TCGA-OR-A5KU-01A	0.0215731	Tumor	ACC
TCGA-OR-A5LS-01A	0.019652	Tumor	ACC
TCGA-OR-A5L9-01A	0.349563	Tumor	ACC
TCGA-OR-A5JQ-01A	0.898249	Tumor	ACC
TCGA-OR-A5K4-01A	0.0179415	Tumor	ACC
TCGA-OR-A5JL-01A	0.0906885	Tumor	ACC
TCGA-OR-A5LC-01A	0.0208366	Tumor	ACC
TCGA-OR-A5K2-01A	0.159974	Tumor	ACC
TCGA-P6-A5OG-01A	1.36635	Tumor	ACC
TCGA-OR-A5JW-01A	0.0498556	Tumor	ACC
TCGA-OR-A5KO-01A	0	Tumor	ACC
TCGA-OR-A5J8-01A	1.59406	Tumor	ACC
TCGA-PA-A5YG-01A	0.681645	Tumor	ACC
TCGA-OR-A5KV-01A	0.0687784	Tumor	ACC
TCGA-OR-A5L4-01A	0.017975	Tumor	ACC
TCGA-OR-A5KX-01A	0.093168	Tumor	ACC
TCGA-OR-A5L8-01A	0	Tumor	ACC
TCGA-OR-A5JO-01A	0.583278	Tumor	ACC
TCGA-OR-A5JA-01A	0.185023	Tumor	ACC
TCGA-OR-A5LO-01A	0.0910169	Tumor	ACC
TCGA-OR-A5JM-01A	0	Tumor	ACC
TCGA-OR-A5JV-01A	0.906364	Tumor	ACC
TCGA-OR-A5JB-01A	1.60972	Tumor	ACC
TCGA-OR-A5LA-01A	0.473596	Tumor	ACC
TCGA-OR-A5JE-01A	0.243055	Tumor	ACC
TCGA-OR-A5JZ-01A	0.0374109	Tumor	ACC
TCGA-OR-A5KT-01A	0.132912	Tumor	ACC
TCGA-OR-A5KZ-01A	0.42109	Tumor	ACC
TCGA-OR-A5LJ-01A	0.802802	Tumor	ACC
TCGA-OR-A5LB-01A	0.0149343	Tumor	ACC
TCGA-OR-A5LT-01A	0.042967	Tumor	ACC
TCGA-OR-A5LD-01A	0.0518045	Tumor	ACC
TCGA-OR-A5J2-01A	0.569595	Tumor	ACC
TCGA-PK-A5HB-01A	0.194058	Tumor	ACC
TCGA-OR-A5JS-01A	0.103131	Tumor	ACC
TCGA-OR-A5K6-01A	0.057746	Tumor	ACC
TCGA-OR-A5JY-01A	0.213142	Tumor	ACC
TCGA-OR-A5JT-01A	0.0622535	Tumor	ACC
TCGA-PK-A5H8-01A	0.150271	Tumor	ACC
TCGA-OR-A5JX-01A	0.221596	Tumor	ACC
TCGA-OR-A5LK-01A	0.507331	Tumor	ACC
TCGA-P6-A5OF-01A	0.0831125	Tumor	ACC
TCGA-OR-A5JI-01A	0.500228	Tumor	ACC
TCGA-OR-A5K5-01A	0.118709	Tumor	ACC
TCGA-OR-A5JC-01A	0.0579506	Tumor	ACC
TCGA-OR-A5KW-01A	0.0283763	Tumor	ACC
TCGA-OR-A5JJ-01A	0.689025	Tumor	ACC
TCGA-OR-A5JD-01A	0.43241	Tumor	ACC
TCGA-OR-A5LM-01A	0.0411715	Tumor	ACC
TCGA-PK-A5HA-01A	0.790294	Tumor	ACC
TCGA-OR-A5JF-01A	0.0298938	Tumor	ACC
TCGA-OR-A5LH-01A	0.27853	Tumor	ACC
TCGA-OR-A5K1-01A	0.0632127	Tumor	ACC
TCGA-OR-A5LN-01A	0.418805	Tumor	ACC
TCGA-OR-A5LE-01A	0	Tumor	ACC
TCGA-OR-A5L3-01A	0.0324961	Tumor	ACC
TCGA-OU-A5PI-01A	0.0536062	Tumor	ACC
TCGA-OR-A5K8-01A	0.0638379	Tumor	ACC
TCGA-OR-A5K0-01A	0.0352594	Tumor	ACC
TCGA-OR-A5KY-01A	0.156768	Tumor	ACC
TCGA-OR-A5J9-01A	0.103515	Tumor	ACC
TCGA-OR-A5J1-01A	0.179954	Tumor	ACC
TCGA-OR-A5J5-01A	0.133009	Tumor	ACC
TCGA-OR-A5L6-01A	0.144269	Tumor	ACC
TCGA-OR-A5LP-01A	0.370505	Tumor	ACC
TCGA-OR-A5K9-01A	0.175453	Tumor	ACC
TCGA-OR-A5J7-01A	0.0227165	Tumor	ACC
TCGA-PK-A5H9-01A	0.126316	Tumor	ACC
TCGA-OR-A5LR-01A	0.141924	Tumor	ACC
TCGA-OR-A5JK-01A	2.90489	Tumor	ACC
TCGA-OR-A5J6-01A	0.111239	Tumor	ACC
TCGA-OR-A5LL-01A	0.0196541	Tumor	ACC
TCGA-OR-A5K3-01A	0.465794	Tumor	ACC
TCGA-OR-A5J3-01A	0.0740847	Tumor	ACC
TCGA-OR-A5L5-01A	0.388771	Tumor	ACC
TCGA-FD-A3SS-01A	0.129921	Tumor	BLCA
TCGA-FD-A43S-01A	2.35661	Tumor	BLCA
TCGA-UY-A78K-01A	2.36899	Tumor	BLCA
TCGA-DK-A2HX-01A	0.341405	Tumor	BLCA
TCGA-DK-A1A3-01A	0.86014	Tumor	BLCA
TCGA-GC-A6I3-01A	2.14154	Tumor	BLCA
TCGA-XF-AAMJ-01A	0.478645	Tumor	BLCA
TCGA-GC-A6I1-01A	2.14052	Tumor	BLCA
TCGA-ZF-A9RL-01A	0.0343729	Tumor	BLCA
TCGA-DK-A3IL-01A	0.223464	Tumor	BLCA
TCGA-E7-A6MF-01A	0.655672	Tumor	BLCA
TCGA-BT-A20R-01A	0.234598	Tumor	BLCA
TCGA-H4-A2HQ-01A	0.377748	Tumor	BLCA
TCGA-GV-A3QH-01A	0.10741	Tumor	BLCA
TCGA-4Z-AA82-01A	0.279004	Tumor	BLCA
TCGA-E7-A4XJ-01A	0.0193606	Tumor	BLCA
TCGA-XF-A8HE-01A	1.78495	Tumor	BLCA
TCGA-XF-A9T0-01A	1.04632	Tumor	BLCA
TCGA-FD-A5BT-01A	2.15771	Tumor	BLCA
TCGA-FD-A3SN-01A	0.664066	Tumor	BLCA
TCGA-G2-AA3C-01A	0.715341	Tumor	BLCA
TCGA-HQ-A2OE-01A	0.359519	Tumor	BLCA
TCGA-BL-A3JM-01A	1.51524	Tumor	BLCA
TCGA-XF-AAN3-01A	0.482526	Tumor	BLCA
TCGA-FD-A3SR-01A	0.944656	Tumor	BLCA
TCGA-4Z-AA89-01A	0.335776	Tumor	BLCA
TCGA-G2-A2EO-01A	1.95832	Tumor	BLCA
TCGA-ZF-AA5H-01A	1.46444	Tumor	BLCA
TCGA-BT-A20V-01A	0.527314	Tumor	BLCA
TCGA-GC-A3WC-01A	2.44708	Tumor	BLCA
TCGA-GV-A3JV-01A	1.15086	Tumor	BLCA
TCGA-YF-AA3M-01A	0.114172	Tumor	BLCA
TCGA-FD-A3B5-01A	0.137205	Tumor	BLCA
TCGA-BT-A20Q-11A	0.0206235	Normal	BLCA
TCGA-CF-A47V-01A	0.246657	Tumor	BLCA
TCGA-GU-A42P-01A	0.0690266	Tumor	BLCA
TCGA-BT-A20T-01A	1.27409	Tumor	BLCA
TCGA-GC-A3BM-11A	0.935812	Normal	BLCA
TCGA-XF-AAN0-01A	1.31662	Tumor	BLCA
TCGA-E7-A7DV-01A	0.966785	Tumor	BLCA
TCGA-GV-A40E-01A	1.0363	Tumor	BLCA
TCGA-FJ-A3Z9-01A	0.0176516	Tumor	BLCA
TCGA-XF-A9ST-01A	0.100992	Tumor	BLCA
TCGA-FJ-A3ZF-01A	0.053898	Tumor	BLCA
TCGA-K4-A3WV-11A	0.750608	Normal	BLCA
TCGA-YC-A89H-01A	0.456723	Tumor	BLCA
TCGA-CF-A9FM-01A	0.3498	Tumor	BLCA
TCGA-DK-A1AD-01A	0.40959	Tumor	BLCA
TCGA-G2-A2EK-01A	0.341894	Tumor	BLCA
TCGA-E5-A2PC-01A	1.09769	Tumor	BLCA
TCGA-C4-A0F1-01A	0.16676	Tumor	BLCA
TCGA-FD-A43N-01A	0.44467	Tumor	BLCA
TCGA-BL-A13J-01A	0.31755	Tumor	BLCA
TCGA-FD-A3SO-01A	0.67209	Tumor	BLCA
TCGA-XF-A8HD-01A	1.48104	Tumor	BLCA
TCGA-BT-A20X-01A	0.584336	Tumor	BLCA
TCGA-ZF-AA52-01A	0.569383	Tumor	BLCA
TCGA-DK-AA76-01A	0.0171845	Tumor	BLCA
TCGA-GV-A3JW-01A	0.0659274	Tumor	BLCA
TCGA-FD-A3N6-01A	1.09943	Tumor	BLCA
TCGA-BT-A2LA-11A	0.891826	Normal	BLCA
TCGA-CU-A5W6-01A	0.30209	Tumor	BLCA
TCGA-DK-A2I4-01A	2.72726	Tumor	BLCA
TCGA-DK-AA6M-01A	1.32357	Tumor	BLCA
TCGA-4Z-AA7Y-01A	0.0303902	Tumor	BLCA
TCGA-DK-A3WY-01A	4.85896	Tumor	BLCA
TCGA-E7-A3X6-01A	1.82647	Tumor	BLCA
TCGA-K4-A3WV-01A	0.193632	Tumor	BLCA
TCGA-DK-A3IQ-01A	0.0938036	Tumor	BLCA
TCGA-ZF-AA56-01A	0.92243	Tumor	BLCA
TCGA-CU-A3QU-01A	0.0543611	Tumor	BLCA
TCGA-FD-A6TI-01A	0.418133	Tumor	BLCA
TCGA-XF-A9T3-01A	1.34837	Tumor	BLCA
TCGA-FD-A3B3-01A	2.30972	Tumor	BLCA
TCGA-BT-A20U-11A	0.525407	Normal	BLCA
TCGA-YF-AA3L-01A	0.369587	Tumor	BLCA
TCGA-K4-A54R-11A	1.62286	Normal	BLCA
TCGA-SY-A9G0-01A	0.672864	Tumor	BLCA
TCGA-ZF-A9R2-01A	0.0513296	Tumor	BLCA
TCGA-GU-AATQ-01A	0.636691	Tumor	BLCA
TCGA-FD-A5C1-01A	2.09478	Tumor	BLCA
TCGA-DK-A2I1-01A	1.04848	Tumor	BLCA
TCGA-CF-A5U8-01A	0	Tumor	BLCA
TCGA-UY-A9PB-01A	2.44995	Tumor	BLCA
TCGA-DK-A3X1-01A	0.273459	Tumor	BLCA
TCGA-DK-A1AC-01A	1.51892	Tumor	BLCA
TCGA-FD-A62N-01A	3.77099	Tumor	BLCA
TCGA-DK-AA75-01A	0	Tumor	BLCA
TCGA-XF-A9SL-01A	1.29486	Tumor	BLCA
TCGA-XF-A9T4-01A	0.93252	Tumor	BLCA
TCGA-XF-AAN2-01A	1.86456	Tumor	BLCA
TCGA-BT-A2LD-01A	0.559873	Tumor	BLCA
TCGA-BT-A20N-11A	0.292257	Normal	BLCA
TCGA-ZF-A9R1-01A	0.266919	Tumor	BLCA
TCGA-ZF-A9R9-01A	0.411708	Tumor	BLCA
TCGA-DK-A6AV-01A	0.687695	Tumor	BLCA
TCGA-XF-AAMY-01A	0.243506	Tumor	BLCA
TCGA-GU-A763-01A	0.0391492	Tumor	BLCA
TCGA-FD-A3B7-01A	2.92416	Tumor	BLCA
TCGA-FD-A3NA-01A	0.909627	Tumor	BLCA
TCGA-CF-A47T-01A	0.0297775	Tumor	BLCA
TCGA-CU-A0YN-11A	0.152387	Normal	BLCA
TCGA-BT-A0S7-01A	0.18534	Tumor	BLCA
TCGA-GC-A3BM-01A	0.55906	Tumor	BLCA
TCGA-GD-A3OP-01A	0.562888	Tumor	BLCA
TCGA-SY-A9G5-01A	1.85499	Tumor	BLCA
TCGA-KQ-A41S-01A	0.468841	Tumor	BLCA
TCGA-4Z-AA7M-01A	0.165644	Tumor	BLCA
TCGA-FD-A3SJ-01A	0.308802	Tumor	BLCA
TCGA-E7-A677-01A	0.549619	Tumor	BLCA
TCGA-UY-A8OD-01A	0.617172	Tumor	BLCA
TCGA-DK-AA6L-01A	0.843899	Tumor	BLCA
TCGA-GD-A2C5-01A	0.139455	Tumor	BLCA
TCGA-K4-A4AC-01A	0.999149	Tumor	BLCA
TCGA-FD-A62O-01A	0.0908559	Tumor	BLCA
TCGA-BT-A2LB-01A	0.987356	Tumor	BLCA
TCGA-FD-A3N5-01A	0.639964	Tumor	BLCA
TCGA-G2-A3VY-01A	0.0534601	Tumor	BLCA
TCGA-DK-A1AA-01A	0.138387	Tumor	BLCA
TCGA-XF-A9SY-01A	2.47067	Tumor	BLCA
TCGA-DK-AA6Q-01A	2.52827	Tumor	BLCA
TCGA-G2-A2EL-01A	0.0497749	Tumor	BLCA
TCGA-E7-A6ME-01A	1.23288	Tumor	BLCA
TCGA-HQ-A2OF-01A	0.0813393	Tumor	BLCA
TCGA-FD-A6TF-01A	0.625882	Tumor	BLCA
TCGA-FD-A3SP-01A	1.41349	Tumor	BLCA
TCGA-BT-A20P-01A	0.0955199	Tumor	BLCA
TCGA-GV-A40G-01A	0.0108262	Tumor	BLCA
TCGA-CF-A47S-01A	0.409154	Tumor	BLCA
TCGA-XF-A9T2-01A	1.14515	Tumor	BLCA
TCGA-CF-A9FH-01A	0.0879629	Tumor	BLCA
TCGA-ZF-AA4X-01A	0.136969	Tumor	BLCA
TCGA-XF-AAMQ-01A	2.03932	Tumor	BLCA
TCGA-CF-A3MH-01A	0.0114528	Tumor	BLCA
TCGA-DK-AA6W-01A	0.6071	Tumor	BLCA
TCGA-KQ-A41O-01A	0	Tumor	BLCA
TCGA-FJ-A3Z7-01A	0.431925	Tumor	BLCA
TCGA-S5-AA26-01A	0.079612	Tumor	BLCA
TCGA-FD-A3B4-01A	1.76569	Tumor	BLCA
TCGA-GC-A3OO-01A	0.240242	Tumor	BLCA
TCGA-XF-A9SP-01A	0.759276	Tumor	BLCA
TCGA-FD-A3SL-01A	0.640704	Tumor	BLCA
TCGA-FD-A6TB-01A	2.28567	Tumor	BLCA
TCGA-FD-A6TA-01A	1.26623	Tumor	BLCA
TCGA-XF-A8HB-01A	0.222794	Tumor	BLCA
TCGA-UY-A8OB-01A	0.83002	Tumor	BLCA
TCGA-GU-A767-01A	0.123804	Tumor	BLCA
TCGA-FD-A43U-01A	1.75504	Tumor	BLCA
TCGA-DK-AA6T-01A	1.7071	Tumor	BLCA
TCGA-5N-A9KI-01A	0.470475	Tumor	BLCA
TCGA-XF-A8HF-01A	0.53596	Tumor	BLCA
TCGA-UY-A78L-01A	0.169945	Tumor	BLCA
TCGA-FD-A5C0-01A	0.30066	Tumor	BLCA
TCGA-UY-A9PE-01A	0.322404	Tumor	BLCA
TCGA-K4-A6FZ-01A	0.840622	Tumor	BLCA
TCGA-DK-A3IK-01A	0.329248	Tumor	BLCA
TCGA-LC-A66R-01A	1.91913	Tumor	BLCA
TCGA-GU-A762-01A	3.16789	Tumor	BLCA
TCGA-BT-A2LB-11A	1.1981	Normal	BLCA
TCGA-4Z-AA7O-01A	1.19807	Tumor	BLCA
TCGA-DK-A6B5-01A	0.848721	Tumor	BLCA
TCGA-C4-A0F0-01A	0.218146	Tumor	BLCA
TCGA-UY-A78N-01A	0.188317	Tumor	BLCA
TCGA-G2-AA3F-01A	0.130125	Tumor	BLCA
TCGA-ZF-AA53-01A	1.43381	Tumor	BLCA
TCGA-LT-A8JT-01A	0.757634	Tumor	BLCA
TCGA-XF-A8HI-01A	0.528709	Tumor	BLCA
TCGA-FJ-A3ZE-01A	0.0239838	Tumor	BLCA
TCGA-FD-A3SM-01A	0.155201	Tumor	BLCA
TCGA-DK-AA6X-01A	0.57327	Tumor	BLCA
TCGA-XF-A9SJ-01A	1.6492	Tumor	BLCA
TCGA-CF-A7I0-01A	0.375954	Tumor	BLCA
TCGA-GD-A3OQ-01A	0.171355	Tumor	BLCA
TCGA-CU-A0YO-01A	0.680327	Tumor	BLCA
TCGA-DK-AA71-01A	0.523581	Tumor	BLCA
TCGA-CF-A9FL-01A	0.146467	Tumor	BLCA
TCGA-ZF-AA5N-01A	0.168334	Tumor	BLCA
TCGA-UY-A9PF-01A	0.615035	Tumor	BLCA
TCGA-UY-A78P-01A	1.68425	Tumor	BLCA
TCGA-CF-A1HR-01A	0.432965	Tumor	BLCA
TCGA-DK-A3IN-01A	1.17834	Tumor	BLCA
TCGA-UY-A9PH-01A	1.8116	Tumor	BLCA
TCGA-GD-A76B-01A	1.83781	Tumor	BLCA
TCGA-ZF-AA58-01A	2.11034	Tumor	BLCA
TCGA-ZF-AA4V-01A	1.09251	Tumor	BLCA
TCGA-DK-AA6R-01A	0.465411	Tumor	BLCA
TCGA-FT-A61P-01A	1.38445	Tumor	BLCA
TCGA-2F-A9KQ-01A	0.0419433	Tumor	BLCA
TCGA-K4-A54R-01A	2.01108	Tumor	BLCA
TCGA-FD-A62S-01A	1.18856	Tumor	BLCA
TCGA-ZF-A9R3-01A	0.430535	Tumor	BLCA
TCGA-BT-A42F-01A	1.59112	Tumor	BLCA
TCGA-K4-A83P-01A	2.60117	Tumor	BLCA
TCGA-K4-A5RJ-01A	4.1716	Tumor	BLCA
TCGA-XF-A9SX-01A	1.74626	Tumor	BLCA
TCGA-KQ-A41N-01A	0.0616835	Tumor	BLCA
TCGA-DK-A1AE-01A	0.335794	Tumor	BLCA
TCGA-DK-A3WX-01A	1.38888	Tumor	BLCA
TCGA-DK-A3WW-01A	1.90692	Tumor	BLCA
TCGA-XF-A9SK-01A	1.10654	Tumor	BLCA
TCGA-KQ-A41R-01A	0.316408	Tumor	BLCA
TCGA-CF-A3MG-01A	0	Tumor	BLCA
TCGA-CU-A0YR-01A	0.856674	Tumor	BLCA
TCGA-UY-A78M-01A	0.0549496	Tumor	BLCA
TCGA-CF-A5UA-01A	0.0960302	Tumor	BLCA
TCGA-ZF-A9RN-01A	1.61733	Tumor	BLCA
TCGA-4Z-AA81-01A	1.1784	Tumor	BLCA
TCGA-E7-A8O8-01A	0.282804	Tumor	BLCA
TCGA-BL-A0C8-01B	0.0329878	Tumor	BLCA
TCGA-GC-A3RB-01A	0.501442	Tumor	BLCA
TCGA-BT-A20O-01A	4.06597	Tumor	BLCA
TCGA-G2-A2ES-01A	0.855682	Tumor	BLCA
TCGA-DK-AA6P-01A	0.0362089	Tumor	BLCA
TCGA-FD-A43P-01A	2.8736	Tumor	BLCA
TCGA-2F-A9KT-01A	0.130374	Tumor	BLCA
TCGA-CF-A9FF-01A	0.654945	Tumor	BLCA
TCGA-UY-A9PA-01A	1.02582	Tumor	BLCA
TCGA-E7-A7DU-01A	0.119656	Tumor	BLCA
TCGA-2F-A9KW-01A	0.09837	Tumor	BLCA
TCGA-4Z-AA87-01A	0.982431	Tumor	BLCA
TCGA-GU-A42Q-01A	0.102403	Tumor	BLCA
TCGA-E7-A97P-01A	1.68467	Tumor	BLCA
TCGA-XF-AAMG-01A	0.909488	Tumor	BLCA
TCGA-BT-A3PH-01A	0.126711	Tumor	BLCA
TCGA-ZF-AA4R-01A	0.550083	Tumor	BLCA
TCGA-ZF-AA5P-01A	0.662775	Tumor	BLCA
TCGA-DK-A3X2-01A	0.0983554	Tumor	BLCA
TCGA-YC-A8S6-01A	0.958804	Tumor	BLCA
TCGA-K4-A4AB-01B	0.366333	Tumor	BLCA
TCGA-GC-A3RC-01A	1.34394	Tumor	BLCA
TCGA-BL-A0C8-01A	0.0260429	Tumor	BLCA
TCGA-GU-AATP-01A	1.12346	Tumor	BLCA
TCGA-CF-A1HS-01A	0.22837	Tumor	BLCA
TCGA-ZF-AA4U-01A	0.522716	Tumor	BLCA
TCGA-GV-A3QF-01A	0.0281049	Tumor	BLCA
TCGA-GC-A4ZW-01A	0.35833	Tumor	BLCA
TCGA-ZF-A9RD-01A	1.47799	Tumor	BLCA
TCGA-GU-A766-01A	2.72453	Tumor	BLCA
TCGA-G2-A2EF-01A	1.71171	Tumor	BLCA
TCGA-FD-A5BY-01A	0.172843	Tumor	BLCA
TCGA-CF-A8HX-01A	0.0148897	Tumor	BLCA
TCGA-GV-A6ZA-01A	1.24557	Tumor	BLCA
TCGA-DK-A1A5-01A	0.567633	Tumor	BLCA
TCGA-4Z-AA7N-01A	2.93565	Tumor	BLCA
TCGA-GC-A3RD-01A	0.0817995	Tumor	BLCA
TCGA-G2-A3IE-01A	0.272109	Tumor	BLCA
TCGA-FD-A5BZ-01A	0.424159	Tumor	BLCA
TCGA-BT-A3PJ-01A	0.892988	Tumor	BLCA
TCGA-CU-A72E-01A	0.185627	Tumor	BLCA
TCGA-ZF-A9RM-01A	0.0139748	Tumor	BLCA
TCGA-FD-A6TH-01A	0.478846	Tumor	BLCA
TCGA-GD-A3OS-01A	0.794269	Tumor	BLCA
TCGA-DK-A3IS-01A	0.635568	Tumor	BLCA
TCGA-K4-A3WS-01A	1.49798	Tumor	BLCA
TCGA-GD-A2C5-11A	0.967993	Normal	BLCA
TCGA-4Z-AA7R-01A	0.0717709	Tumor	BLCA
TCGA-DK-A6B1-01A	0.0743265	Tumor	BLCA
TCGA-GV-A3QI-01A	0.125856	Tumor	BLCA
TCGA-DK-A6AW-01A	0.448547	Tumor	BLCA
TCGA-BT-A20W-01A	0.87558	Tumor	BLCA
TCGA-DK-A3IU-01A	3.86793	Tumor	BLCA
TCGA-K4-A5RI-11A	2.5802	Normal	BLCA
TCGA-GC-A3YS-01A	0.593749	Tumor	BLCA
TCGA-4Z-AA7Q-01A	2.24345	Tumor	BLCA
TCGA-LT-A5Z6-01A	1.232	Tumor	BLCA
TCGA-GC-A3I6-01A	0.609381	Tumor	BLCA
TCGA-E7-A5KF-01A	0.0259424	Tumor	BLCA
TCGA-DK-A3IM-01A	0.0985153	Tumor	BLCA
TCGA-CF-A47X-01A	0.103885	Tumor	BLCA
TCGA-BT-A2LA-01A	0.093252	Tumor	BLCA
TCGA-GV-A3QK-01B	0.997413	Tumor	BLCA
TCGA-FD-A6TD-01A	1.27975	Tumor	BLCA
TCGA-XF-AAMX-01A	0.530311	Tumor	BLCA
TCGA-ZF-A9R5-01A	0.494468	Tumor	BLCA
TCGA-XF-A8HC-01A	0	Tumor	BLCA
TCGA-ZF-A9RF-01A	3.18425	Tumor	BLCA
TCGA-H4-A2HO-01A	0.60232	Tumor	BLCA
TCGA-BT-A42E-01A	1.66858	Tumor	BLCA
TCGA-FD-A5BU-01A	1.16783	Tumor	BLCA
TCGA-XF-A9T6-01A	0.457794	Tumor	BLCA
TCGA-ZF-AA4T-01A	0.0830451	Tumor	BLCA
TCGA-FD-A3B6-01A	2.39456	Tumor	BLCA
TCGA-4Z-AA80-01A	0.463736	Tumor	BLCA
TCGA-GC-A6I3-11A	3.47544	Normal	BLCA
TCGA-XF-A9SW-01A	0.429794	Tumor	BLCA
TCGA-E7-A5KE-01A	0.0289414	Tumor	BLCA
TCGA-DK-AA6S-01A	1.50882	Tumor	BLCA
TCGA-FD-A5BR-01A	1.40524	Tumor	BLCA
TCGA-FD-A6TC-01A	0.173921	Tumor	BLCA
TCGA-XF-AAN1-01A	0.223824	Tumor	BLCA
TCGA-DK-A3IV-01A	1.34268	Tumor	BLCA
TCGA-PQ-A6FN-01A	0.538396	Tumor	BLCA
TCGA-K4-A5RI-01A	0.238629	Tumor	BLCA
TCGA-ZF-A9R7-01A	3.12029	Tumor	BLCA
TCGA-XF-A9SM-01A	2.77609	Tumor	BLCA
TCGA-BL-A13J-11A	0.0545937	Normal	BLCA
TCGA-FD-A6TE-01A	0.537907	Tumor	BLCA
TCGA-XF-AAME-01A	1.93038	Tumor	BLCA
TCGA-BT-A42C-01A	0.0723603	Tumor	BLCA
TCGA-CF-A47Y-01A	0.163462	Tumor	BLCA
TCGA-E7-A519-01A	0.536418	Tumor	BLCA
TCGA-FD-A43Y-01A	0.815988	Tumor	BLCA
TCGA-BL-A5ZZ-01A	0.734741	Tumor	BLCA
TCGA-CF-A3MF-01A	0.0435882	Tumor	BLCA
TCGA-FD-A3B8-01A	2.43047	Tumor	BLCA
TCGA-BL-A13I-01B	1.07384	Tumor	BLCA
TCGA-DK-A1A7-01A	0.497393	Tumor	BLCA
TCGA-DK-A1A6-01A	1.62456	Tumor	BLCA
TCGA-DK-A6B2-01A	0.853141	Tumor	BLCA
TCGA-DK-AA74-01A	2.26362	Tumor	BLCA
TCGA-ZF-AA4N-01A	1.07529	Tumor	BLCA
TCGA-BT-A0YX-01A	1.11305	Tumor	BLCA
TCGA-R3-A69X-01A	1.15665	Tumor	BLCA
TCGA-XF-AAMW-01A	0.580239	Tumor	BLCA
TCGA-C4-A0EZ-01A	0.135387	Tumor	BLCA
TCGA-E7-A678-01A	0.180685	Tumor	BLCA
TCGA-G2-A3IB-01A	0.195173	Tumor	BLCA
TCGA-BL-A13J-01B	0.683441	Tumor	BLCA
TCGA-DK-A3IT-01A	0.700816	Tumor	BLCA
TCGA-MV-A51V-01A	0.205179	Tumor	BLCA
TCGA-UY-A78O-01A	0.304274	Tumor	BLCA
TCGA-FD-A6TK-01A	1.71512	Tumor	BLCA
TCGA-4Z-AA83-01A	0.526089	Tumor	BLCA
TCGA-DK-A2I6-01A	0.287361	Tumor	BLCA
TCGA-XF-AAN4-01A	0.765908	Tumor	BLCA
TCGA-GD-A3OP-11A	0.880084	Normal	BLCA
TCGA-BT-A20R-11A	0.149951	Normal	BLCA
TCGA-CF-A27C-01A	0.0669577	Tumor	BLCA
TCGA-5N-A9KM-01A	0.441004	Tumor	BLCA
TCGA-BT-A20U-01A	0.475331	Tumor	BLCA
TCGA-YC-A9TC-01A	0.476259	Tumor	BLCA
TCGA-E7-A6MD-01A	1.35175	Tumor	BLCA
TCGA-K4-A5RH-01A	3.15415	Tumor	BLCA
TCGA-XF-AAMH-01A	0.980938	Tumor	BLCA
TCGA-DK-A1AB-01A	0.937029	Tumor	BLCA
TCGA-E5-A4TZ-01A	0.197289	Tumor	BLCA
TCGA-FD-A43X-01A	0.0459285	Tumor	BLCA
TCGA-XF-A9SU-01A	0.807241	Tumor	BLCA
TCGA-BT-A20N-01A	0.121065	Tumor	BLCA
TCGA-BT-A20J-01A	1.5146	Tumor	BLCA
TCGA-E7-A4IJ-01A	1.23265	Tumor	BLCA
TCGA-CF-A47W-01A	0.0235212	Tumor	BLCA
TCGA-XF-A9SV-01A	0.213937	Tumor	BLCA
TCGA-K4-AAQO-01A	0.744221	Tumor	BLCA
TCGA-CU-A3YL-01A	0.836208	Tumor	BLCA
TCGA-DK-A2I2-01A	0.594339	Tumor	BLCA
TCGA-4Z-AA84-01A	0.222634	Tumor	BLCA
TCGA-DK-A1AF-01A	1.49039	Tumor	BLCA
TCGA-E5-A4U1-01A	0.0663323	Tumor	BLCA
TCGA-BT-A20Q-01A	1.41545	Tumor	BLCA
TCGA-ZF-A9R4-01A	1.15264	Tumor	BLCA
TCGA-KQ-A41Q-01A	0.0608987	Tumor	BLCA
TCGA-E7-A8O7-01A	0.545777	Tumor	BLCA
TCGA-ZF-AA4W-01A	0.433129	Tumor	BLCA
TCGA-XF-AAN7-01A	0.215846	Tumor	BLCA
TCGA-XF-A8HH-01A	0.422169	Tumor	BLCA
TCGA-FD-A5BX-01A	0.749264	Tumor	BLCA
TCGA-ZF-A9RE-01A	0.144908	Tumor	BLCA
TCGA-FT-A3EE-01A	0.208268	Tumor	BLCA
TCGA-XF-A9T5-01A	2.61763	Tumor	BLCA
TCGA-XF-AAML-01A	1.48159	Tumor	BLCA
TCGA-BT-A3PK-01A	0.688951	Tumor	BLCA
TCGA-CF-A3MI-01A	0.161853	Tumor	BLCA
TCGA-E7-A541-01A	2.34714	Tumor	BLCA
TCGA-ZF-AA54-01A	0.991494	Tumor	BLCA
TCGA-CU-A0YR-11A	1.2122	Normal	BLCA
TCGA-XF-AAMZ-01A	0.997002	Tumor	BLCA
TCGA-CF-A8HY-01A	0.111205	Tumor	BLCA
TCGA-GV-A3QG-01A	2.48393	Tumor	BLCA
TCGA-DK-A6B6-01A	1.46391	Tumor	BLCA
TCGA-DK-A6B0-01A	0.110262	Tumor	BLCA
TCGA-E7-A97Q-01A	0.209454	Tumor	BLCA
TCGA-2F-A9KP-01A	0.251211	Tumor	BLCA
TCGA-FD-A62P-01A	1.27659	Tumor	BLCA
TCGA-XF-A8HG-01A	0.0471436	Tumor	BLCA
TCGA-4Z-AA86-01A	2.11246	Tumor	BLCA
TCGA-GD-A6C6-01A	0.156025	Tumor	BLCA
TCGA-G2-A2EJ-01A	0.624561	Tumor	BLCA
TCGA-UY-A9PD-01A	0.193169	Tumor	BLCA
TCGA-S5-A6DX-01A	2.28468	Tumor	BLCA
TCGA-FD-A3SQ-01A	0.635011	Tumor	BLCA
TCGA-DK-AA77-01A	1.43943	Tumor	BLCA
TCGA-BL-A13I-01A	1.32431	Tumor	BLCA
TCGA-K4-A6MB-01A	0.279798	Tumor	BLCA
TCGA-ZF-AA51-01A	1.36518	Tumor	BLCA
TCGA-E7-A7PW-01A	0.454598	Tumor	BLCA
TCGA-E7-A85H-01A	1.15876	Tumor	BLCA
TCGA-GC-A3WC-11A	1.4464	Normal	BLCA
TCGA-XF-AAMR-01A	0.277632	Tumor	BLCA
TCGA-FD-A6TG-01A	0.755999	Tumor	BLCA
TCGA-2F-A9KO-01A	1.66644	Tumor	BLCA
TCGA-HQ-A5ND-01A	0.218131	Tumor	BLCA
TCGA-G2-AA3B-01A	1.28966	Tumor	BLCA
TCGA-PQ-A6FI-01A	0.739589	Tumor	BLCA
TCGA-C4-A0F7-01A	0.0914351	Tumor	BLCA
TCGA-FD-A5BS-01A	3.32232	Tumor	BLCA
TCGA-GV-A3JX-01A	1.17566	Tumor	BLCA
TCGA-XF-AAMT-01A	0.208376	Tumor	BLCA
TCGA-XF-A9T8-01A	2.26443	Tumor	BLCA
TCGA-BT-A20W-11A	1.51078	Normal	BLCA
TCGA-4Z-AA7S-01A	0.0856503	Tumor	BLCA
TCGA-XF-A9SH-01A	0.20921	Tumor	BLCA
TCGA-DK-A1AG-01A	0.641627	Tumor	BLCA
TCGA-GD-A3OQ-11A	0.744878	Normal	BLCA
TCGA-2F-A9KR-01A	0.488546	Tumor	BLCA
TCGA-DK-AA6U-01A	0.311535	Tumor	BLCA
TCGA-C4-A0F6-01A	0.232456	Tumor	BLCA
TCGA-K4-A3WU-01B	1.11211	Tumor	BLCA
TCGA-CU-A0YN-01A	0.894771	Tumor	BLCA
TCGA-FJ-A871-01A	0.189896	Tumor	BLCA
TCGA-G2-A2EC-01A	0.996581	Tumor	BLCA
TCGA-FD-A5BV-01A	0.104118	Tumor	BLCA
TCGA-E7-A7XN-01A	2.657	Tumor	BLCA
TCGA-GU-A764-01A	1.48712	Tumor	BLCA
TCGA-XF-AAN8-01A	1.09718	Tumor	BLCA
TCGA-XF-A9SZ-01A	0.520155	Tumor	BLCA
TCGA-GU-AATO-01A	0.872797	Tumor	BLCA
TCGA-ZF-A9RC-01A	0.178482	Tumor	BLCA
TCGA-ZF-A9R0-01A	0.46826	Tumor	BLCA
TCGA-KQ-A41P-01A	0.652909	Tumor	BLCA
TCGA-4Z-AA7W-01A	3.72905	Tumor	BLCA
TCGA-HQ-A5NE-01A	0.364482	Tumor	BLCA
TCGA-CU-A3KJ-01A	0.39358	Tumor	BLCA
TCGA-UY-A8OC-01A	0.0617908	Tumor	BLCA
TCGA-E7-A3Y1-01A	0.126791	Tumor	BLCA
TCGA-XF-AAN5-01A	1.19034	Tumor	BLCA
TCGA-G2-AA3D-01A	0.136894	Tumor	BLCA
TCGA-GU-A42R-01A	0.0781326	Tumor	BLCA
TCGA-XF-A9SI-01A	3.69694	Tumor	BLCA
TCGA-GV-A3JZ-01A	0.486988	Tumor	BLCA
TCGA-E9-A1NI-01A	0.24776	Tumor	BRCA
TCGA-A1-A0SP-01A	0.706636	Tumor	BRCA
TCGA-BH-A1EU-11A	0.220374	Normal	BRCA
TCGA-A8-A06X-01A	1.02268	Tumor	BRCA
TCGA-E2-A14T-01A	0.170266	Tumor	BRCA
TCGA-AC-A8OS-01A	0.938329	Tumor	BRCA
TCGA-A8-A09K-01A	1.16061	Tumor	BRCA
TCGA-OL-A5RY-01A	2.72128	Tumor	BRCA
TCGA-BH-A0DG-01A	0.694209	Tumor	BRCA
TCGA-B6-A0I9-01A	0.553865	Tumor	BRCA
TCGA-A2-A0CP-01A	0.405761	Tumor	BRCA
TCGA-A8-A07S-01A	0.245462	Tumor	BRCA
TCGA-AO-A12H-01A	0.0663952	Tumor	BRCA
TCGA-BH-A203-11A	0.0964798	Normal	BRCA
TCGA-AR-A1AU-01A	0.413823	Tumor	BRCA
TCGA-D8-A1X9-01A	0.509919	Tumor	BRCA
TCGA-E9-A1RH-11A	0.169597	Normal	BRCA
TCGA-A8-A07R-01A	1.0259	Tumor	BRCA
TCGA-AO-A12C-01A	0.0947338	Tumor	BRCA
TCGA-V7-A7HQ-01A	0.229562	Tumor	BRCA
TCGA-A2-A1FZ-01A	0.480127	Tumor	BRCA
TCGA-AR-A251-01A	0.253716	Tumor	BRCA
TCGA-BH-A18J-11A	0.588442	Normal	BRCA
TCGA-EW-A1PF-01A	0.607675	Tumor	BRCA
TCGA-BH-A18T-01A	0.525256	Tumor	BRCA
TCGA-AR-A24S-01A	0.539514	Tumor	BRCA
TCGA-AN-A041-01A	0.110268	Tumor	BRCA
TCGA-BH-A0E0-11A	0.139718	Normal	BRCA
TCGA-E2-A1LL-01A	0.263539	Tumor	BRCA
TCGA-E2-A1IJ-01A	1.1884	Tumor	BRCA
TCGA-AR-A24O-01A	0.495074	Tumor	BRCA
TCGA-XX-A899-01A	1.79428	Tumor	BRCA
TCGA-D8-A1XK-01A	1.18915	Tumor	BRCA
TCGA-AC-A5XS-01A	1.19876	Tumor	BRCA
TCGA-BH-A18L-01A	0.32128	Tumor	BRCA
TCGA-OL-A66J-01A	0.545039	Tumor	BRCA
TCGA-PE-A5DD-01A	1.1221	Tumor	BRCA
TCGA-AN-A04D-01A	0.165431	Tumor	BRCA
TCGA-4H-AAAK-01A	0.512597	Tumor	BRCA
TCGA-E9-A5FL-01A	0.358182	Tumor	BRCA
TCGA-E9-A24A-01A	0.294103	Tumor	BRCA
TCGA-BH-A1FM-01A	0.0101209	Tumor	BRCA
TCGA-A8-A07C-01A	0.888083	Tumor	BRCA
TCGA-AR-A24Q-01A	0.796314	Tumor	BRCA
TCGA-AR-A2LE-01A	0.188814	Tumor	BRCA
TCGA-AR-A0U4-01A	1.18074	Tumor	BRCA
TCGA-GM-A2DN-01A	2.02084	Tumor	BRCA
TCGA-A7-A13D-01A	0.0658861	Tumor	BRCA
TCGA-D8-A1JG-01B	1.70937	Tumor	BRCA
TCGA-E2-A570-01A	0.371841	Tumor	BRCA
TCGA-A2-A04Q-01A	2.77388	Tumor	BRCA
TCGA-A7-A6VV-01A	0.783049	Tumor	BRCA
TCGA-E2-A1IG-01A	0.242102	Tumor	BRCA
TCGA-E9-A1N6-01A	0.329772	Tumor	BRCA
TCGA-E9-A1NC-01A	1.54667	Tumor	BRCA
TCGA-A7-A3IZ-01A	0.10879	Tumor	BRCA
TCGA-BH-A18U-11A	0.406174	Normal	BRCA
TCGA-AN-A0AK-01A	0.963941	Tumor	BRCA
TCGA-D8-A1JM-01A	0.921971	Tumor	BRCA
TCGA-OL-A5S0-01A	1.38241	Tumor	BRCA
TCGA-A8-A06Z-01A	0.0792475	Tumor	BRCA
TCGA-AQ-A54O-01A	0.942049	Tumor	BRCA
TCGA-E2-A15S-01A	0.0802336	Tumor	BRCA
TCGA-BH-A1ET-11B	0.197838	Normal	BRCA
TCGA-BH-A18R-11A	0.134519	Normal	BRCA
TCGA-EW-A423-01A	0.573895	Tumor	BRCA
TCGA-C8-A273-01A	0.262952	Tumor	BRCA
TCGA-OL-A5RV-01A	0.670066	Tumor	BRCA
TCGA-AC-A2FM-01A	0.303579	Tumor	BRCA
TCGA-AO-A0JM-01A	0.46963	Tumor	BRCA
TCGA-BH-A0DP-01A	0.869318	Tumor	BRCA
TCGA-A2-A25E-01A	0.403686	Tumor	BRCA
TCGA-B6-A2IU-01A	0.0962198	Tumor	BRCA
TCGA-BH-A18P-01A	0.439578	Tumor	BRCA
TCGA-E9-A22B-01A	0.252307	Tumor	BRCA
TCGA-A2-A0SW-01A	1.97104	Tumor	BRCA
TCGA-E2-A107-01A	0.423411	Tumor	BRCA
TCGA-E2-A1B6-01A	2.54857	Tumor	BRCA
TCGA-D8-A1XW-01A	0.524547	Tumor	BRCA
TCGA-A7-A0DC-01A	0.0768986	Tumor	BRCA
TCGA-EW-A6SD-01A	1.49096	Tumor	BRCA
TCGA-AO-A0J3-01A	0.201628	Tumor	BRCA
TCGA-A7-A0DC-11A	0.131717	Normal	BRCA
TCGA-AN-A03X-01A	0.367101	Tumor	BRCA
TCGA-BH-A1FM-11B	0.288897	Normal	BRCA
TCGA-A8-A099-01A	0.245278	Tumor	BRCA
TCGA-E2-A14Z-01A	1.7133	Tumor	BRCA
TCGA-AR-A5QP-01A	0.537093	Tumor	BRCA
TCGA-AC-A62X-01A	0.19868	Tumor	BRCA
TCGA-BH-A42V-01A	1.20965	Tumor	BRCA
TCGA-B6-A0RS-01A	0.906275	Tumor	BRCA
TCGA-D8-A1JL-01A	1.66788	Tumor	BRCA
TCGA-BH-A0DZ-01A	0.520844	Tumor	BRCA
TCGA-A8-A06Y-01A	0.0399773	Tumor	BRCA
TCGA-B6-A1KC-01B	0.0359857	Tumor	BRCA
TCGA-C8-A135-01A	0.544613	Tumor	BRCA
TCGA-5L-AAT1-01A	2.21	Tumor	BRCA
TCGA-AR-A24R-01A	0.491092	Tumor	BRCA
TCGA-S3-AA0Z-01A	1.38056	Tumor	BRCA
TCGA-D8-A1J8-01A	1.2333	Tumor	BRCA
TCGA-A2-A0ER-01A	0.214288	Tumor	BRCA
TCGA-E9-A1ND-01A	2.83011	Tumor	BRCA
TCGA-GI-A2C8-11A	0.0480708	Normal	BRCA
TCGA-A2-A1G1-01A	0.59349	Tumor	BRCA
TCGA-A2-A0SU-01A	0.34716	Tumor	BRCA
TCGA-E2-A1LB-01A	0.220276	Tumor	BRCA
TCGA-E9-A1RD-01A	0.104897	Tumor	BRCA
TCGA-OL-A6VQ-01A	0.833908	Tumor	BRCA
TCGA-AQ-A04J-01A	1.27132	Tumor	BRCA
TCGA-AQ-A1H3-01A	0.75531	Tumor	BRCA
TCGA-A2-A259-01A	0.641384	Tumor	BRCA
TCGA-WT-AB44-01A	0.358647	Tumor	BRCA
TCGA-B6-A0IN-01A	0.975961	Tumor	BRCA
TCGA-E9-A1R3-01A	0.141148	Tumor	BRCA
TCGA-A8-A086-01A	0.167533	Tumor	BRCA
TCGA-AC-A3BB-01A	1.91827	Tumor	BRCA
TCGA-AC-A2QI-01A	0.963601	Tumor	BRCA
TCGA-BH-A1F5-01A	0.0539731	Tumor	BRCA
TCGA-AC-A3HN-01A	1.14449	Tumor	BRCA
TCGA-BH-A1FG-01A	0.15782	Tumor	BRCA
TCGA-BH-A0DV-01A	0.505037	Tumor	BRCA
TCGA-UL-AAZ6-01A	0.351898	Tumor	BRCA
TCGA-AR-A255-01A	0.582007	Tumor	BRCA
TCGA-LD-A7W6-01A	0.912728	Tumor	BRCA
TCGA-AR-A24Z-01A	0.286282	Tumor	BRCA
TCGA-A1-A0SO-01A	0.198622	Tumor	BRCA
TCGA-A2-A3XS-01A	1.24868	Tumor	BRCA
TCGA-D8-A1X6-01A	0.176761	Tumor	BRCA
TCGA-BH-A0HF-01A	0.513331	Tumor	BRCA
TCGA-A7-A3J0-01A	1.36195	Tumor	BRCA
TCGA-AC-A23C-01A	0.498437	Tumor	BRCA
TCGA-LL-A442-01A	0.0999572	Tumor	BRCA
TCGA-S3-A6ZH-01A	0.540222	Tumor	BRCA
TCGA-AC-A8OR-01A	0.135747	Tumor	BRCA
TCGA-AR-A1AX-01A	2.49566	Tumor	BRCA
TCGA-D8-A1XO-01A	0.589121	Tumor	BRCA
TCGA-E9-A1R2-01A	2.07746	Tumor	BRCA
TCGA-D8-A27M-01A	1.33053	Tumor	BRCA
TCGA-AN-A0FY-01A	0.233021	Tumor	BRCA
TCGA-BH-A0DX-01A	0.583872	Tumor	BRCA
TCGA-EW-A1IY-01A	0.752675	Tumor	BRCA
TCGA-A2-A04N-01A	0.28755	Tumor	BRCA
TCGA-A2-A0YF-01A	0.105274	Tumor	BRCA
TCGA-PE-A5DE-01A	3.23586	Tumor	BRCA
TCGA-BH-A1FN-11A	0.463093	Normal	BRCA
TCGA-EW-A1J5-01A	1.49471	Tumor	BRCA
TCGA-AO-A0JE-01A	1.37291	Tumor	BRCA
TCGA-BH-A1FN-01A	0.253096	Tumor	BRCA
TCGA-BH-A18V-01A	0.797681	Tumor	BRCA
TCGA-AC-A23H-11A	0.0859291	Normal	BRCA
TCGA-BH-A0BF-01A	1.97868	Tumor	BRCA
TCGA-B6-A409-01A	0.463564	Tumor	BRCA
TCGA-A2-A0CL-01A	2.68736	Tumor	BRCA
TCGA-A2-A0CO-01A	2.09687	Tumor	BRCA
TCGA-E2-A158-11A	0.178242	Normal	BRCA
TCGA-AC-A3QP-01A	0.805405	Tumor	BRCA
TCGA-AC-A2QJ-01A	0.760703	Tumor	BRCA
TCGA-B6-A0RM-01A	0.272606	Tumor	BRCA
TCGA-D8-A1JS-01A	0.0621102	Tumor	BRCA
TCGA-E9-A1RB-11A	0.408672	Normal	BRCA
TCGA-A7-A26J-01A	0.327419	Tumor	BRCA
TCGA-A7-A13H-01A	1.68068	Tumor	BRCA
TCGA-AO-A126-01A	0.73589	Tumor	BRCA
TCGA-BH-A6R8-01A	1.1282	Tumor	BRCA
TCGA-A7-A0DB-01C	0	Tumor	BRCA
TCGA-AC-A3TM-01A	1.13058	Tumor	BRCA
TCGA-AR-A0TQ-01A	1.22904	Tumor	BRCA
TCGA-GM-A2DH-01A	1.64593	Tumor	BRCA
TCGA-B6-A0RI-01A	0.173184	Tumor	BRCA
TCGA-A2-A1G0-01A	0.834224	Tumor	BRCA
TCGA-A2-A1FX-01A	0.52214	Tumor	BRCA
TCGA-A7-A26G-01A	0.635807	Tumor	BRCA
TCGA-E2-A1LI-01A	0.656484	Tumor	BRCA
TCGA-A8-A08P-01A	1.36653	Tumor	BRCA
TCGA-E2-A1IN-01A	0.131171	Tumor	BRCA
TCGA-BH-A0HA-01A	1.07738	Tumor	BRCA
TCGA-AO-A1KR-01A	1.82816	Tumor	BRCA
TCGA-3C-AALK-01A	0.619685	Tumor	BRCA
TCGA-BH-A0BV-01A	0.587777	Tumor	BRCA
TCGA-E2-A1IH-01A	1.15449	Tumor	BRCA
TCGA-XX-A89A-01A	1.1992	Tumor	BRCA
TCGA-E9-A1RH-01A	0.238824	Tumor	BRCA
TCGA-A8-A085-01A	0.0348183	Tumor	BRCA
TCGA-E9-A1N3-01A	0.0595698	Tumor	BRCA
TCGA-BH-A1EW-11B	0.431727	Normal	BRCA
TCGA-D8-A13Y-01A	1.17559	Tumor	BRCA
TCGA-AO-A0JB-01A	0.524144	Tumor	BRCA
TCGA-AC-A6IV-01A	1.4874	Tumor	BRCA
TCGA-A8-A09M-01A	1.75655	Tumor	BRCA
TCGA-BH-A0GY-01A	0.550783	Tumor	BRCA
TCGA-AR-A2LL-01A	0.277418	Tumor	BRCA
TCGA-BH-A208-01A	0.16805	Tumor	BRCA
TCGA-E2-A15I-11A	0.0931561	Normal	BRCA
TCGA-EW-A1PE-01A	0.729654	Tumor	BRCA
TCGA-AO-A125-01A	0.328395	Tumor	BRCA
TCGA-E2-A1B1-01A	0.770099	Tumor	BRCA
TCGA-BH-A0C0-01A	2.91977	Tumor	BRCA
TCGA-A7-A26I-01B	0.358799	Tumor	BRCA
TCGA-AO-A0JJ-01A	1.35703	Tumor	BRCA
TCGA-AR-A2LH-01A	1.43886	Tumor	BRCA
TCGA-A2-A3XW-01A	1.47939	Tumor	BRCA
TCGA-AR-A0TS-01A	1.39601	Tumor	BRCA
TCGA-BH-A0AV-01A	0.290033	Tumor	BRCA
TCGA-A8-A07B-01A	0.491958	Tumor	BRCA
TCGA-LL-A73Z-01A	1.30329	Tumor	BRCA
TCGA-BH-A0BA-11A	0.823882	Normal	BRCA
TCGA-BH-A0B3-11B	0.74693	Normal	BRCA
TCGA-B6-A402-01A	0.147408	Tumor	BRCA
TCGA-AR-A0TT-01A	2.49986	Tumor	BRCA
TCGA-EW-A6SB-01A	3.42835	Tumor	BRCA
TCGA-AC-A2FB-01A	1.58811	Tumor	BRCA
TCGA-AC-A62V-01A	0.107662	Tumor	BRCA
TCGA-D8-A1XQ-01A	1.45306	Tumor	BRCA
TCGA-BH-A0DD-01A	0.639206	Tumor	BRCA
TCGA-Z7-A8R6-01A	0.408844	Tumor	BRCA
TCGA-OL-A5DA-01A	1.11584	Tumor	BRCA
TCGA-WT-AB41-01A	2.40669	Tumor	BRCA
TCGA-E2-A1LA-01A	2.03639	Tumor	BRCA
TCGA-AR-A24N-01A	0.275177	Tumor	BRCA
TCGA-E9-A3QA-01A	2.32005	Tumor	BRCA
TCGA-BH-A0DO-11A	0.308074	Normal	BRCA
TCGA-E2-A15J-01A	0.177534	Tumor	BRCA
TCGA-LL-A73Y-01A	1.16103	Tumor	BRCA
TCGA-A2-A4RY-01A	0.867133	Tumor	BRCA
TCGA-D8-A1XU-01A	0.449365	Tumor	BRCA
TCGA-E2-A1LS-11A	0.0791641	Normal	BRCA
TCGA-AN-A0FJ-01A	0.426798	Tumor	BRCA
TCGA-BH-A0DK-01A	1.54814	Tumor	BRCA
TCGA-B6-A0IJ-01A	2.27267	Tumor	BRCA
TCGA-LL-A7SZ-01A	2.45937	Tumor	BRCA
TCGA-C8-A26Y-01A	0.508918	Tumor	BRCA
TCGA-GI-A2C9-11A	0.404205	Normal	BRCA
TCGA-BH-A0BQ-11A	0.597366	Normal	BRCA
TCGA-A8-A06R-01A	0.527014	Tumor	BRCA
TCGA-AO-A128-01A	3.98377	Tumor	BRCA
TCGA-E2-A1BC-01A	0.240052	Tumor	BRCA
TCGA-A7-A0CE-11A	0.689586	Normal	BRCA
TCGA-B6-A0I6-01A	0.229223	Tumor	BRCA
TCGA-BH-A1ET-01A	0.338051	Tumor	BRCA
TCGA-A2-A04V-01A	0.169339	Tumor	BRCA
TCGA-A7-A2KD-01A	1.26678	Tumor	BRCA
TCGA-A7-A0CE-01A	0.331927	Tumor	BRCA
TCGA-D8-A1JE-01A	0.125702	Tumor	BRCA
TCGA-B6-A0WX-01A	0.991151	Tumor	BRCA
TCGA-A7-A4SB-01A	0.884859	Tumor	BRCA
TCGA-EW-A1J1-01A	0.958743	Tumor	BRCA
TCGA-A2-A0YM-01A	0.710979	Tumor	BRCA
TCGA-A8-A0A4-01A	0.144654	Tumor	BRCA
TCGA-A2-A0EM-01A	0.131106	Tumor	BRCA
TCGA-AR-A24X-01A	0.494362	Tumor	BRCA
TCGA-C8-A132-01A	1.4391	Tumor	BRCA
TCGA-AN-A049-01A	0.497531	Tumor	BRCA
TCGA-A2-A0SY-01A	0.845954	Tumor	BRCA
TCGA-B6-A0RU-01A	0.220188	Tumor	BRCA
TCGA-AR-A0TX-01A	1.8685	Tumor	BRCA
TCGA-BH-A0HQ-01A	0.147591	Tumor	BRCA
TCGA-E2-A15C-01A	0.419087	Tumor	BRCA
TCGA-AQ-A54N-01A	0.958141	Tumor	BRCA
TCGA-A8-A07I-01A	0.649902	Tumor	BRCA
TCGA-B6-A1KI-01A	0.102794	Tumor	BRCA
TCGA-B6-A0RH-01A	0.242127	Tumor	BRCA
TCGA-BH-A5IZ-01A	0.262734	Tumor	BRCA
TCGA-AN-A0XU-01A	1.62841	Tumor	BRCA
TCGA-LD-A74U-01A	0.631451	Tumor	BRCA
TCGA-B6-A401-01A	1.01178	Tumor	BRCA
TCGA-PL-A8LV-01A	1.10899	Tumor	BRCA
TCGA-BH-A0C3-11A	0.481323	Normal	BRCA
TCGA-BH-A0BR-01A	0.687582	Tumor	BRCA
TCGA-A8-A07G-01A	0.36679	Tumor	BRCA
TCGA-A2-A0EN-01A	1.41975	Tumor	BRCA
TCGA-OK-A5Q2-01A	1.86016	Tumor	BRCA
TCGA-A8-A084-01A	0.10915	Tumor	BRCA
TCGA-BH-A0DS-01A	0.615101	Tumor	BRCA
TCGA-A8-A09I-01A	1.12938	Tumor	BRCA
TCGA-GM-A3XL-01A	2.12387	Tumor	BRCA
TCGA-W8-A86G-01A	0.206235	Tumor	BRCA
TCGA-AO-A12F-01A	0.157591	Tumor	BRCA
TCGA-BH-A0HK-01A	0.248457	Tumor	BRCA
TCGA-A8-A06Q-01A	0.161025	Tumor	BRCA
TCGA-BH-A42U-01A	1.71286	Tumor	BRCA
TCGA-BH-A0BW-11A	2.82906	Normal	BRCA
TCGA-AQ-A04L-01B	0.0771358	Tumor	BRCA
TCGA-AR-A1AO-01A	1.65263	Tumor	BRCA
TCGA-Z7-A8R5-01A	0.770978	Tumor	BRCA
TCGA-B6-A0I1-01A	0.057285	Tumor	BRCA
TCGA-E9-A1N6-11A	0.945857	Normal	BRCA
TCGA-EW-A1PA-01A	0.957361	Tumor	BRCA
TCGA-BH-A0W4-01A	0.141404	Tumor	BRCA
TCGA-A2-A3XZ-01A	2.38794	Tumor	BRCA
TCGA-A7-A26H-01A	1.14634	Tumor	BRCA
TCGA-E2-A1B0-01A	0.399928	Tumor	BRCA
TCGA-BH-A1EU-01A	1.04441	Tumor	BRCA
TCGA-AC-A23H-01A	0.0982919	Tumor	BRCA
TCGA-EW-A1P4-01A	2.17758	Tumor	BRCA
TCGA-E2-A10E-01A	0.546133	Tumor	BRCA
TCGA-EW-A1P0-01A	0.605273	Tumor	BRCA
TCGA-EW-A6S9-01A	0.334796	Tumor	BRCA
TCGA-A2-A25B-01A	0.403932	Tumor	BRCA
TCGA-LL-A6FR-01A	0.239409	Tumor	BRCA
TCGA-AR-A5QM-01A	0.766766	Tumor	BRCA
TCGA-BH-A18Q-11A	0.358312	Normal	BRCA
TCGA-EW-A1P5-01A	0.634114	Tumor	BRCA
TCGA-E2-A14O-01A	0.170365	Tumor	BRCA
TCGA-AN-A0AR-01A	0.280443	Tumor	BRCA
TCGA-E9-A22D-01A	3.03477	Tumor	BRCA
TCGA-A2-A0CS-01A	0.152337	Tumor	BRCA
TCGA-E2-A1IF-01A	0.470519	Tumor	BRCA
TCGA-BH-A0DZ-11A	0.303535	Normal	BRCA
TCGA-E2-A1IE-01A	0.119901	Tumor	BRCA
TCGA-BH-A0BW-01A	2.20237	Tumor	BRCA
TCGA-E2-A1AZ-01A	1.24768	Tumor	BRCA
TCGA-D8-A27N-01A	0.504541	Tumor	BRCA
TCGA-A2-A0CT-01A	0.621247	Tumor	BRCA
TCGA-A8-A09R-01A	1.30663	Tumor	BRCA
TCGA-B6-A0RE-01A	0.250426	Tumor	BRCA
TCGA-E9-A249-01A	0.297573	Tumor	BRCA
TCGA-E2-A1B5-01A	2.02454	Tumor	BRCA
TCGA-A2-A25A-01A	0.645118	Tumor	BRCA
TCGA-AO-A03O-01A	1.29716	Tumor	BRCA
TCGA-E9-A22A-01A	0.783683	Tumor	BRCA
TCGA-BH-A1EV-11A	0.286098	Normal	BRCA
TCGA-BH-A0GZ-01A	0.270546	Tumor	BRCA
TCGA-BH-A1FD-01A	0.207198	Tumor	BRCA
TCGA-A1-A0SH-01A	0.238828	Tumor	BRCA
TCGA-E2-A10A-01A	0.116871	Tumor	BRCA
TCGA-B6-A0IO-01A	0.351893	Tumor	BRCA
TCGA-BH-A1FR-01A	0.564756	Tumor	BRCA
TCGA-D8-A143-01A	1.04329	Tumor	BRCA
TCGA-AO-A03R-01A	1.06833	Tumor	BRCA
TCGA-BH-A0DQ-11A	0.618499	Normal	BRCA
TCGA-BH-A0BV-11A	0.0765034	Normal	BRCA
TCGA-BH-A0E0-01A	0.253612	Tumor	BRCA
TCGA-A8-A0AD-01A	0.188645	Tumor	BRCA
TCGA-GM-A2DI-01A	2.76213	Tumor	BRCA
TCGA-E9-A6HE-01A	0.553355	Tumor	BRCA
TCGA-BH-A0B3-01A	1.25527	Tumor	BRCA
TCGA-AR-A0TU-01A	1.46488	Tumor	BRCA
TCGA-LQ-A4E4-01A	0.202856	Tumor	BRCA
TCGA-PL-A8LY-01A	0.495159	Tumor	BRCA
TCGA-BH-A1FU-01A	0.876839	Tumor	BRCA
TCGA-A8-A09D-01A	0.389263	Tumor	BRCA
TCGA-B6-A3ZX-01A	3.76537	Tumor	BRCA
TCGA-A7-A5ZV-01A	0.334752	Tumor	BRCA
TCGA-BH-A0AY-01A	0.5462	Tumor	BRCA
TCGA-A7-A4SD-01A	2.23571	Tumor	BRCA
TCGA-AO-A03L-01A	0.77802	Tumor	BRCA
TCGA-A2-A0EX-01A	0.259713	Tumor	BRCA
TCGA-GM-A2DM-01A	0.234806	Tumor	BRCA
TCGA-BH-A0DO-01B	0.250813	Tumor	BRCA
TCGA-HN-A2OB-01A	0.469708	Tumor	BRCA
TCGA-A2-A0CM-01A	1.64844	Tumor	BRCA
TCGA-A2-A4S0-01A	0.06913	Tumor	BRCA
TCGA-BH-A0H9-01A	0.285511	Tumor	BRCA
TCGA-B6-A0IP-01A	0.629443	Tumor	BRCA
TCGA-C8-A12X-01A	0.483664	Tumor	BRCA
TCGA-AN-A0AL-01A	1.24489	Tumor	BRCA
TCGA-LD-A9QF-01A	2.38628	Tumor	BRCA
TCGA-BH-A0DG-11A	0.40298	Normal	BRCA
TCGA-E2-A152-01A	0.236941	Tumor	BRCA
TCGA-BH-A1FE-06A	0.237626	Tumor	BRCA
TCGA-BH-A18N-01A	0.0460292	Tumor	BRCA
TCGA-C8-A1HN-01A	0.282818	Tumor	BRCA
TCGA-AN-A0FK-01A	0.194508	Tumor	BRCA
TCGA-B6-A0IE-01A	0.222417	Tumor	BRCA
TCGA-B6-A400-01A	1.19964	Tumor	BRCA
TCGA-GM-A2DB-01A	1.20155	Tumor	BRCA
TCGA-AC-A2FK-01A	0.340332	Tumor	BRCA
TCGA-BH-A0HU-01A	0.461099	Tumor	BRCA
TCGA-D8-A140-01A	0.720819	Tumor	BRCA
TCGA-A7-A0CD-01A	0.0734465	Tumor	BRCA
TCGA-D8-A1JF-01A	0.247853	Tumor	BRCA
TCGA-BH-A208-11A	0.265072	Normal	BRCA
TCGA-A2-A4S1-01A	0.386901	Tumor	BRCA
TCGA-5T-A9QA-01A	0.113523	Tumor	BRCA
TCGA-AR-A2LK-01A	0.429301	Tumor	BRCA
TCGA-AR-A1AH-01A	0.0984848	Tumor	BRCA
TCGA-AR-A254-01A	0.735387	Tumor	BRCA
TCGA-E2-A1IO-01A	1.49363	Tumor	BRCA
TCGA-S3-A6ZF-01A	0.948211	Tumor	BRCA
TCGA-B6-A0IB-01A	0.123456	Tumor	BRCA
TCGA-A8-A07J-01A	0.290132	Tumor	BRCA
TCGA-AN-A0FV-01A	0.148316	Tumor	BRCA
TCGA-AN-A0XP-01A	0.146154	Tumor	BRCA
TCGA-A8-A08Z-01A	0.355143	Tumor	BRCA
TCGA-E9-A226-01A	0.168897	Tumor	BRCA
TCGA-AR-A1AW-01A	3.23843	Tumor	BRCA
TCGA-GI-A2C9-01A	0.393227	Tumor	BRCA
TCGA-EW-A6SA-01A	0.0515022	Tumor	BRCA
TCGA-E9-A1NG-01A	0.193016	Tumor	BRCA
TCGA-A8-A07L-01A	0.144464	Tumor	BRCA
TCGA-E2-A15L-01A	0.100055	Tumor	BRCA
TCGA-D8-A1JI-01A	0.167537	Tumor	BRCA
TCGA-GM-A2DO-01A	3.30576	Tumor	BRCA
TCGA-EW-A1P6-01A	0.208392	Tumor	BRCA
TCGA-BH-A1F0-11B	0.609948	Normal	BRCA
TCGA-AR-A1AI-01A	2.0647	Tumor	BRCA
TCGA-AR-A0U3-01A	0.476608	Tumor	BRCA
TCGA-A2-A0ES-01A	0.658823	Tumor	BRCA
TCGA-BH-A18K-11A	0.131293	Normal	BRCA
TCGA-A8-A06P-01A	0.302577	Tumor	BRCA
TCGA-S3-AA12-01A	0.273664	Tumor	BRCA
TCGA-E9-A1N5-11A	0.247735	Normal	BRCA
TCGA-E9-A3Q9-01A	0.492579	Tumor	BRCA
TCGA-BH-A0HX-01A	0.48255	Tumor	BRCA
TCGA-AC-A3W7-01A	0.565421	Tumor	BRCA
TCGA-AO-A124-01A	0.886232	Tumor	BRCA
TCGA-AC-A5XU-01A	0.560562	Tumor	BRCA
TCGA-LL-A6FQ-01A	1.03991	Tumor	BRCA
TCGA-AQ-A1H2-01A	0.412506	Tumor	BRCA
TCGA-BH-A0DQ-01A	0.337527	Tumor	BRCA
TCGA-E2-A106-01A	0.202527	Tumor	BRCA
TCGA-A2-A25F-01A	1.9705	Tumor	BRCA
TCGA-AN-A0AT-01A	1.21932	Tumor	BRCA
TCGA-D8-A27T-01A	0.622675	Tumor	BRCA
TCGA-A2-A04X-01A	1.7866	Tumor	BRCA
TCGA-A2-A3XT-01A	0.750942	Tumor	BRCA
TCGA-AR-A0TY-01A	0.217373	Tumor	BRCA
TCGA-A2-A0YG-01A	0.249172	Tumor	BRCA
TCGA-B6-A0WZ-01A	0.156484	Tumor	BRCA
TCGA-A7-A5ZX-01A	0.167092	Tumor	BRCA
TCGA-AC-A23G-01A	0.712118	Tumor	BRCA
TCGA-GM-A2DA-01A	1.50166	Tumor	BRCA
TCGA-B6-A0X1-01A	1.9155	Tumor	BRCA
TCGA-AO-A12E-01A	0.444304	Tumor	BRCA
TCGA-AR-A250-01A	0.541651	Tumor	BRCA
TCGA-A8-A06O-01A	0.362496	Tumor	BRCA
TCGA-AO-A12G-01A	0.307178	Tumor	BRCA
TCGA-A7-A3IY-01A	0.60427	Tumor	BRCA
TCGA-E2-A1IG-11A	0.319628	Normal	BRCA
TCGA-BH-A1EY-01A	1.09503	Tumor	BRCA
TCGA-A8-A079-01A	0.26048	Tumor	BRCA
TCGA-AO-A03P-01A	0.213615	Tumor	BRCA
TCGA-E2-A572-01A	0.246997	Tumor	BRCA
TCGA-A2-A0YH-01A	1.27272	Tumor	BRCA
TCGA-E2-A15G-01A	0.127406	Tumor	BRCA
TCGA-C8-A12M-01A	0.719402	Tumor	BRCA
TCGA-AR-A0TV-01A	1.98667	Tumor	BRCA
TCGA-A7-A13G-01B	0.249089	Tumor	BRCA
TCGA-A8-A07E-01A	0.711917	Tumor	BRCA
TCGA-E9-A1N9-01A	0.632318	Tumor	BRCA
TCGA-BH-A0H3-01A	0.428619	Tumor	BRCA
TCGA-AR-A1AY-01A	0.170699	Tumor	BRCA
TCGA-A2-A0D4-01A	0.0804209	Tumor	BRCA
TCGA-E9-A5UO-01A	0.0543316	Tumor	BRCA
TCGA-GM-A2DL-01A	0.233729	Tumor	BRCA
TCGA-EW-A1PD-01A	0.214714	Tumor	BRCA
TCGA-A1-A0SI-01A	1.29979	Tumor	BRCA
TCGA-A2-A0CV-01A	0.880733	Tumor	BRCA
TCGA-E2-A15E-06A	0.357391	Tumor	BRCA
TCGA-AO-A12B-01A	0.293323	Tumor	BRCA
TCGA-B6-A408-01A	1.67497	Tumor	BRCA
TCGA-OL-A5D7-01A	3.03011	Tumor	BRCA
TCGA-A2-A0EW-01A	0.65746	Tumor	BRCA
TCGA-A2-A0T4-01A	0.855082	Tumor	BRCA
TCGA-C8-A131-01A	0.446272	Tumor	BRCA
TCGA-BH-A1EN-01A	0.129425	Tumor	BRCA
TCGA-D8-A3Z5-01A	0.632331	Tumor	BRCA
TCGA-E9-A247-01A	0.205078	Tumor	BRCA
TCGA-C8-A12Q-01A	0.488222	Tumor	BRCA
TCGA-E2-A1BD-01A	0.182896	Tumor	BRCA
TCGA-E9-A1RI-01A	0.268176	Tumor	BRCA
TCGA-BH-A18M-11A	0.410211	Normal	BRCA
TCGA-E2-A105-01A	0.447417	Tumor	BRCA
TCGA-D8-A1JK-01A	1.81978	Tumor	BRCA
TCGA-E9-A1N9-11A	0.218979	Normal	BRCA
TCGA-BH-A0BJ-01A	0.557976	Tumor	BRCA
TCGA-S3-AA14-01A	0.496806	Tumor	BRCA
TCGA-C8-A26V-01A	0.749844	Tumor	BRCA
TCGA-BH-A1FB-01A	1.12007	Tumor	BRCA
TCGA-D8-A1JP-01A	0.867194	Tumor	BRCA
TCGA-E2-A14X-01A	1.43737	Tumor	BRCA
TCGA-BH-A0E2-01A	0.568549	Tumor	BRCA
TCGA-PL-A8LZ-01A	1.91047	Tumor	BRCA
TCGA-LL-A740-01A	0.564048	Tumor	BRCA
TCGA-BH-A0AZ-11A	0.320985	Normal	BRCA
TCGA-D8-A1X7-01A	0.158615	Tumor	BRCA
TCGA-AO-A0JD-01A	0.635466	Tumor	BRCA
TCGA-D8-A1X5-01A	0.370144	Tumor	BRCA
TCGA-E9-A22E-01A	0.649021	Tumor	BRCA
TCGA-AC-A23E-01A	0.0682261	Tumor	BRCA
TCGA-AR-A0U2-01A	1.07279	Tumor	BRCA
TCGA-A2-A1FV-01A	0.393239	Tumor	BRCA
TCGA-A8-A09B-01A	0.306836	Tumor	BRCA
TCGA-AN-A0XO-01A	0.0431728	Tumor	BRCA
TCGA-A7-A425-01A	0.715611	Tumor	BRCA
TCGA-BH-A0DD-11A	0.263984	Normal	BRCA
TCGA-A2-A0CZ-01A	0.999705	Tumor	BRCA
TCGA-GM-A3NY-01A	0.37892	Tumor	BRCA
TCGA-AR-A0U0-01A	2.03253	Tumor	BRCA
TCGA-AR-A24P-01A	0.212837	Tumor	BRCA
TCGA-AN-A0G0-01A	0.822939	Tumor	BRCA
TCGA-AN-A0AM-01A	1.45784	Tumor	BRCA
TCGA-BH-A0E6-01A	1.83234	Tumor	BRCA
TCGA-E9-A248-01A	1.78547	Tumor	BRCA
TCGA-B6-A1KN-01A	0.478123	Tumor	BRCA
TCGA-LL-A9Q3-01A	0.543775	Tumor	BRCA
TCGA-A8-A08B-01A	0.888726	Tumor	BRCA
TCGA-A1-A0SG-01A	0.498563	Tumor	BRCA
TCGA-BH-A0H0-01A	0.39168	Tumor	BRCA
TCGA-D8-A1XR-01A	0.129905	Tumor	BRCA
TCGA-C8-A12P-01A	0.438944	Tumor	BRCA
TCGA-BH-A0BJ-11A	0.243089	Normal	BRCA
TCGA-LL-A50Y-01A	0.584553	Tumor	BRCA
TCGA-AO-A03N-01B	0.339194	Tumor	BRCA
TCGA-E2-A1IU-01A	0.54585	Tumor	BRCA
TCGA-EW-A1IX-01A	0.34968	Tumor	BRCA
TCGA-A2-A0EV-01A	0.514962	Tumor	BRCA
TCGA-BH-A0BT-11A	0.15116	Normal	BRCA
TCGA-AC-A3W5-01A	1.60193	Tumor	BRCA
TCGA-AR-A2LN-01A	0.774562	Tumor	BRCA
TCGA-E9-A1QZ-01A	1.00994	Tumor	BRCA
TCGA-BH-A8FY-01A	0.0346679	Tumor	BRCA
TCGA-AC-A6IX-06A	1.4295	Tumor	BRCA
TCGA-AR-A1AL-01A	0.475437	Tumor	BRCA
TCGA-BH-A42T-01A	2.75893	Tumor	BRCA
TCGA-BH-A0B9-01A	1.86871	Tumor	BRCA
TCGA-BH-A0BS-11A	0.297897	Normal	BRCA
TCGA-AO-A0J8-01A	0.705751	Tumor	BRCA
TCGA-BH-A2L8-01A	1.99106	Tumor	BRCA
TCGA-E9-A1N5-01A	1.02507	Tumor	BRCA
TCGA-A8-A075-01A	1.21874	Tumor	BRCA
TCGA-AN-A0FZ-01A	0.0684918	Tumor	BRCA
TCGA-D8-A1XJ-01A	0.390124	Tumor	BRCA
TCGA-E2-A15F-01A	0.527068	Tumor	BRCA
TCGA-A2-A0EP-01A	2.51083	Tumor	BRCA
TCGA-BH-A18K-01A	0.148433	Tumor	BRCA
TCGA-AR-A5QN-01A	0.932736	Tumor	BRCA
TCGA-E9-A244-01A	0.243763	Tumor	BRCA
TCGA-A8-A0A2-01A	0.709125	Tumor	BRCA
TCGA-B6-A40C-01A	0.61637	Tumor	BRCA
TCGA-AR-A2LQ-01A	0.448159	Tumor	BRCA
TCGA-EW-A1J6-01A	0.779237	Tumor	BRCA
TCGA-EW-A1IZ-01A	3.77588	Tumor	BRCA
TCGA-AC-A2FG-01A	0.247864	Tumor	BRCA
TCGA-A8-A09Z-01A	1.68938	Tumor	BRCA
TCGA-EW-A1P1-01A	0.933101	Tumor	BRCA
TCGA-A8-A0A9-01A	0.304915	Tumor	BRCA
TCGA-BH-A0DT-01A	0.872903	Tumor	BRCA
TCGA-A2-A0T2-01A	0.570667	Tumor	BRCA
TCGA-A7-A4SA-01A	1.89384	Tumor	BRCA
TCGA-D8-A27F-01A	0.118106	Tumor	BRCA
TCGA-D8-A146-01A	0.608033	Tumor	BRCA
TCGA-D8-A27E-01A	0.474696	Tumor	BRCA
TCGA-C8-A138-01A	1.59461	Tumor	BRCA
TCGA-E2-A14V-01A	0.139977	Tumor	BRCA
TCGA-AC-A5EH-01A	0.695442	Tumor	BRCA
TCGA-A2-A0YL-01A	0.768606	Tumor	BRCA
TCGA-E2-A1LK-01A	0.0901079	Tumor	BRCA
TCGA-D8-A13Z-01A	0.926788	Tumor	BRCA
TCGA-D8-A27V-01A	0.271978	Tumor	BRCA
TCGA-EW-A3U0-01A	2.86675	Tumor	BRCA
TCGA-A2-A4S2-01A	1.16698	Tumor	BRCA
TCGA-D8-A1XV-01A	0.0142999	Tumor	BRCA
TCGA-BH-A1F0-01A	2.28213	Tumor	BRCA
TCGA-AN-A0FT-01A	0.366707	Tumor	BRCA
TCGA-A7-A0D9-11A	0.233607	Normal	BRCA
TCGA-E2-A15K-01A	1.11907	Tumor	BRCA
TCGA-BH-A0DL-01A	1.67166	Tumor	BRCA
TCGA-A2-A0EY-01A	0.785813	Tumor	BRCA
TCGA-B6-A0IG-01A	0.278473	Tumor	BRCA
TCGA-BH-A0HI-01A	0.29352	Tumor	BRCA
TCGA-E2-A576-01A	0.708202	Tumor	BRCA
TCGA-BH-A201-01A	0.166984	Tumor	BRCA
TCGA-D8-A1JB-01A	1.74524	Tumor	BRCA
TCGA-A1-A0SN-01A	0.77872	Tumor	BRCA
TCGA-A8-A08A-01A	0.533999	Tumor	BRCA
TCGA-A2-A0YI-01A	0.847408	Tumor	BRCA
TCGA-AR-A1AN-01A	0.302	Tumor	BRCA
TCGA-AR-A2LM-01A	0.624116	Tumor	BRCA
TCGA-AR-A5QQ-01A	2.23663	Tumor	BRCA
TCGA-AR-A0TR-01A	0.354557	Tumor	BRCA
TCGA-GM-A3XG-01A	0.331996	Tumor	BRCA
TCGA-BH-A1FC-01A	2.48862	Tumor	BRCA
TCGA-A2-A0D1-01A	0.208658	Tumor	BRCA
TCGA-EW-A1P7-01A	1.91799	Tumor	BRCA
TCGA-AR-A1AP-01A	1.35266	Tumor	BRCA
TCGA-E2-A150-01A	0.645833	Tumor	BRCA
TCGA-EW-A2FW-01A	0.192377	Tumor	BRCA
TCGA-AR-A1AV-01A	0.0752421	Tumor	BRCA
TCGA-A2-A0T1-01A	1.94482	Tumor	BRCA
TCGA-BH-A0BM-11A	0.366656	Normal	BRCA
TCGA-BH-A0C0-11A	0.368129	Normal	BRCA
TCGA-AO-A0JF-01A	0.616437	Tumor	BRCA
TCGA-OL-A6VR-01A	0.205462	Tumor	BRCA
TCGA-A8-A090-01A	0.681873	Tumor	BRCA
TCGA-BH-A0BG-01A	1.68344	Tumor	BRCA
TCGA-AO-A1KP-01A	0.220947	Tumor	BRCA
TCGA-LL-A441-01A	2.92824	Tumor	BRCA
TCGA-C8-A133-01A	0.0397403	Tumor	BRCA
TCGA-BH-A8FZ-01A	1.57923	Tumor	BRCA
TCGA-E2-A1II-01A	2.61447	Tumor	BRCA
TCGA-EW-A6SC-01A	0.697145	Tumor	BRCA
TCGA-AN-A0XT-01A	0.331022	Tumor	BRCA
TCGA-BH-A0RX-01A	2.20726	Tumor	BRCA
TCGA-A8-A08X-01A	1.08228	Tumor	BRCA
TCGA-AO-A03V-01A	0.397581	Tumor	BRCA
TCGA-EW-A1PH-01A	0.820846	Tumor	BRCA
TCGA-A2-A0ST-01A	2.92075	Tumor	BRCA
TCGA-BH-A0BC-01A	0.827424	Tumor	BRCA
TCGA-E9-A1NH-01A	0.413483	Tumor	BRCA
TCGA-B6-A0X5-01A	1.21388	Tumor	BRCA
TCGA-AC-A4ZE-01A	1.22068	Tumor	BRCA
TCGA-A8-A07Z-01A	0.567004	Tumor	BRCA
TCGA-OL-A66P-01A	3.40919	Tumor	BRCA
TCGA-E2-A1LE-01A	1.30773	Tumor	BRCA
TCGA-C8-A8HR-01A	1.25077	Tumor	BRCA
TCGA-BH-A0H7-11A	0.391774	Normal	BRCA
TCGA-A8-A09T-01A	0.2031	Tumor	BRCA
TCGA-BH-A0HB-01A	1.10791	Tumor	BRCA
TCGA-A8-A08G-01A	0.658466	Tumor	BRCA
TCGA-A2-A0EQ-01A	2.1114	Tumor	BRCA
TCGA-A8-A081-01A	1.23728	Tumor	BRCA
TCGA-AO-A1KO-01A	0.247158	Tumor	BRCA
TCGA-BH-A0HW-01A	0.0563747	Tumor	BRCA
TCGA-OL-A66H-01A	0.829133	Tumor	BRCA
TCGA-A2-A0T0-01A	0.716226	Tumor	BRCA
TCGA-A7-A0DB-11A	0.0687899	Normal	BRCA
TCGA-AN-A04C-01A	0.595664	Tumor	BRCA
TCGA-E2-A573-01A	2.22051	Tumor	BRCA
TCGA-AN-A0XS-01A	1.52044	Tumor	BRCA
TCGA-D8-A3Z6-01A	0.236386	Tumor	BRCA
TCGA-EW-A3E8-01B	2.16792	Tumor	BRCA
TCGA-C8-A137-01A	0.192946	Tumor	BRCA
TCGA-GM-A4E0-01A	1.53677	Tumor	BRCA
TCGA-E2-A1B4-01A	0.268036	Tumor	BRCA
TCGA-EW-A2FS-01A	1.28021	Tumor	BRCA
TCGA-S3-A6ZG-01A	0.526063	Tumor	BRCA
TCGA-BH-A209-11A	0.792525	Normal	BRCA
TCGA-GM-A3XN-01A	1.15143	Tumor	BRCA
TCGA-EW-A1P8-01A	0.707813	Tumor	BRCA
TCGA-E2-A156-01A	0.0525316	Tumor	BRCA
TCGA-AC-A8OP-01A	0.463187	Tumor	BRCA
TCGA-AN-A0FS-01A	0.0483408	Tumor	BRCA
TCGA-E2-A15M-11A	0.268239	Normal	BRCA
TCGA-B6-A0IM-01A	0.150587	Tumor	BRCA
TCGA-E9-A3HO-01A	1.11826	Tumor	BRCA
TCGA-E2-A1L7-11A	1.1208	Normal	BRCA
TCGA-D8-A27K-01A	0.975079	Tumor	BRCA
TCGA-E9-A2JT-01A	3.86763	Tumor	BRCA
TCGA-BH-A1EN-11A	0.510121	Normal	BRCA
TCGA-GM-A2DK-01A	0.721783	Tumor	BRCA
TCGA-AR-A1AK-01A	1.62956	Tumor	BRCA
TCGA-E2-A15R-01A	0.136073	Tumor	BRCA
TCGA-BH-A18Q-01A	1.02015	Tumor	BRCA
TCGA-BH-A0DV-11A	0.273907	Normal	BRCA
TCGA-E2-A153-01A	0.136351	Tumor	BRCA
TCGA-BH-A0BT-01A	0.762419	Tumor	BRCA
TCGA-E9-A54Y-01A	0.364904	Tumor	BRCA
TCGA-E2-A14Q-01A	0.664529	Tumor	BRCA
TCGA-BH-A0HN-01A	0.0928251	Tumor	BRCA
TCGA-E2-A1IK-01A	0.834929	Tumor	BRCA
TCGA-E2-A10C-01A	1.32712	Tumor	BRCA
TCGA-A8-A095-01A	0.568801	Tumor	BRCA
TCGA-BH-A0DH-11A	0.497827	Normal	BRCA
TCGA-A7-A0DB-01A	0.136705	Tumor	BRCA
TCGA-BH-A18J-01A	0.312447	Tumor	BRCA
TCGA-BH-A28O-01A	1.33208	Tumor	BRCA
TCGA-AC-A3TN-01A	0.501779	Tumor	BRCA
TCGA-A7-A13E-01A	0.215075	Tumor	BRCA
TCGA-BH-A0W5-01A	2.12049	Tumor	BRCA
TCGA-GM-A2DD-01A	1.54292	Tumor	BRCA
TCGA-AN-A0XV-01A	0.970395	Tumor	BRCA
TCGA-E2-A1IL-01A	0.107161	Tumor	BRCA
TCGA-EW-A2FR-01A	0.503065	Tumor	BRCA
TCGA-3C-AAAU-01A	0.197726	Tumor	BRCA
TCGA-AR-A24W-01A	0.112759	Tumor	BRCA
TCGA-OL-A5RZ-01A	0.342124	Tumor	BRCA
TCGA-E9-A1RB-01A	0.188959	Tumor	BRCA
TCGA-AN-A0AJ-01A	1.54291	Tumor	BRCA
TCGA-AR-A1AT-01A	1.65086	Tumor	BRCA
TCGA-BH-A1FD-11B	0.0697711	Normal	BRCA
TCGA-A8-A09Q-01A	1.30037	Tumor	BRCA
TCGA-A8-A083-01A	0.0831594	Tumor	BRCA
TCGA-AN-A0XL-01A	0.336615	Tumor	BRCA
TCGA-E9-A1RC-01A	0.0542565	Tumor	BRCA
TCGA-D8-A27I-01A	0.976927	Tumor	BRCA
TCGA-A2-A04Y-01A	0.708907	Tumor	BRCA
TCGA-PE-A5DC-01A	0.486269	Tumor	BRCA
TCGA-OL-A5D8-01A	1.06438	Tumor	BRCA
TCGA-A7-A26E-01A	0.121414	Tumor	BRCA
TCGA-AN-A0FL-01A	0.0757199	Tumor	BRCA
TCGA-A8-A0A1-01A	0.580739	Tumor	BRCA
TCGA-AN-A0FN-01A	1.59367	Tumor	BRCA
TCGA-D8-A1J9-01A	0.272066	Tumor	BRCA
TCGA-BH-A1EO-01A	0.379668	Tumor	BRCA
TCGA-B6-A0I2-01A	2.8242	Tumor	BRCA
TCGA-E9-A5UP-01A	0.276477	Tumor	BRCA
TCGA-A2-A0T5-01A	0.190731	Tumor	BRCA
TCGA-A7-A0DA-01A	0.0518649	Tumor	BRCA
TCGA-BH-A1FJ-11B	0.0798794	Normal	BRCA
TCGA-B6-A0IC-01A	0.0346949	Tumor	BRCA
TCGA-BH-A1FH-11B	0.255285	Normal	BRCA
TCGA-BH-A5J0-01A	1.43072	Tumor	BRCA
TCGA-A2-A0CY-01A	0.145839	Tumor	BRCA
TCGA-E9-A245-01A	0.306167	Tumor	BRCA
TCGA-GM-A3NW-01A	0.845429	Tumor	BRCA
TCGA-A1-A0SB-01A	0.0928023	Tumor	BRCA
TCGA-BH-A0B8-11A	0.180353	Normal	BRCA
TCGA-OL-A66N-01A	1.0814	Tumor	BRCA
TCGA-A2-A0CQ-01A	0.383858	Tumor	BRCA
TCGA-C8-A1HG-01A	1.73648	Tumor	BRCA
TCGA-AC-A2BK-01A	0.399891	Tumor	BRCA
TCGA-A8-A08J-01A	0.445818	Tumor	BRCA
TCGA-A8-A09V-01A	0.02724	Tumor	BRCA
TCGA-A2-A0T3-01A	0.314734	Tumor	BRCA
TCGA-AC-A2FM-11B	0.449073	Normal	BRCA
TCGA-C8-A1HK-01A	0.307947	Tumor	BRCA
TCGA-AN-A04A-01A	0.240247	Tumor	BRCA
TCGA-E9-A1RG-01A	0.761097	Tumor	BRCA
TCGA-JL-A3YW-01A	1.09226	Tumor	BRCA
TCGA-E2-A154-01A	0.0163757	Tumor	BRCA
TCGA-A2-A04U-01A	0.193202	Tumor	BRCA
TCGA-BH-A0EE-01A	0.460481	Tumor	BRCA
TCGA-BH-A0H5-01A	3.20725	Tumor	BRCA
TCGA-EW-A1IW-01A	0.727861	Tumor	BRCA
TCGA-AO-A0J4-01A	1.23303	Tumor	BRCA
TCGA-A7-A3J1-01A	1.54708	Tumor	BRCA
TCGA-E9-A243-01A	1.69642	Tumor	BRCA
TCGA-C8-A134-01A	0.892619	Tumor	BRCA
TCGA-BH-A1FC-11A	0.418728	Normal	BRCA
TCGA-D8-A1Y1-01A	0.27923	Tumor	BRCA
TCGA-AO-A12A-01A	0.720218	Tumor	BRCA
TCGA-E2-A108-01A	2.68792	Tumor	BRCA
TCGA-BH-A1F8-11B	0.173768	Normal	BRCA
TCGA-BH-A0E1-01A	0.109935	Tumor	BRCA
TCGA-BH-A204-11A	0.127676	Normal	BRCA
TCGA-E2-A14U-01A	0.458743	Tumor	BRCA
TCGA-BH-A0HL-01A	1.66064	Tumor	BRCA
TCGA-E9-A229-01A	0.744672	Tumor	BRCA
TCGA-A8-A08T-01A	0.336356	Tumor	BRCA
TCGA-E9-A1RF-01A	0.966822	Tumor	BRCA
TCGA-A2-A04T-01A	1.62648	Tumor	BRCA
TCGA-E2-A15P-01A	0.278833	Tumor	BRCA
TCGA-C8-A3M8-01A	0.135456	Tumor	BRCA
TCGA-LL-A5YO-01A	3.55514	Tumor	BRCA
TCGA-OL-A66L-01A	1.33508	Tumor	BRCA
TCGA-OL-A66K-01A	0.880879	Tumor	BRCA
TCGA-E2-A1LG-01A	0.791553	Tumor	BRCA
TCGA-E2-A1LS-01A	0.0482785	Tumor	BRCA
TCGA-BH-A0H5-11A	0.372155	Normal	BRCA
TCGA-A7-A426-01A	1.21714	Tumor	BRCA
TCGA-BH-A0B7-01A	1.60623	Tumor	BRCA
TCGA-AC-A2FO-01A	1.38962	Tumor	BRCA
TCGA-D8-A27L-01A	0.857969	Tumor	BRCA
TCGA-AC-A2FF-01A	1.03545	Tumor	BRCA
TCGA-GM-A2D9-01A	0.814308	Tumor	BRCA
TCGA-A2-A0D3-01A	1.07717	Tumor	BRCA
TCGA-A7-A0CH-11A	0.771193	Normal	BRCA
TCGA-A2-A0EO-01A	0.345678	Tumor	BRCA
TCGA-E9-A1NA-11A	0.278302	Normal	BRCA
TCGA-A2-A0T7-01A	0.529219	Tumor	BRCA
TCGA-OL-A6VO-01A	0.536608	Tumor	BRCA
TCGA-BH-A0EI-01A	0.0460135	Tumor	BRCA
TCGA-A8-A094-01A	2.12839	Tumor	BRCA
TCGA-A8-A092-01A	0.375411	Tumor	BRCA
TCGA-AC-A3W6-01A	1.43219	Tumor	BRCA
TCGA-BH-A0BA-01A	0.937033	Tumor	BRCA
TCGA-EW-A1OX-01A	0	Tumor	BRCA
TCGA-A2-A0CR-01A	2.77706	Tumor	BRCA
TCGA-D8-A1JD-01A	0.510371	Tumor	BRCA
TCGA-C8-A26X-01A	1.67686	Tumor	BRCA
TCGA-E9-A1RC-11A	0.0262299	Normal	BRCA
TCGA-A1-A0SE-01A	0.308857	Tumor	BRCA
TCGA-A7-A4SF-01A	1.32989	Tumor	BRCA
TCGA-OL-A66O-01A	0.354149	Tumor	BRCA
TCGA-C8-A26W-01A	1.0564	Tumor	BRCA
TCGA-E2-A9RU-01A	0.835942	Tumor	BRCA
TCGA-AN-A0FW-01A	0.357039	Tumor	BRCA
TCGA-D8-A1JC-01A	1.20744	Tumor	BRCA
TCGA-C8-A12V-01A	3.07927	Tumor	BRCA
TCGA-A2-A04P-01A	1.0535	Tumor	BRCA
TCGA-BH-A0W3-01A	0.155365	Tumor	BRCA
TCGA-BH-A0B5-01A	0.904431	Tumor	BRCA
TCGA-S3-AA10-01A	2.95859	Tumor	BRCA
TCGA-BH-A0B0-01A	0.850372	Tumor	BRCA
TCGA-E2-A574-01A	0.0141713	Tumor	BRCA
TCGA-AN-A0XN-01A	0.325795	Tumor	BRCA
TCGA-AN-A0XW-01A	1.93967	Tumor	BRCA
TCGA-BH-A0DK-11A	0.125227	Normal	BRCA
TCGA-C8-A1HF-01A	1.98502	Tumor	BRCA
TCGA-BH-A0AU-11A	0.568765	Normal	BRCA
TCGA-AR-A2LO-01A	1.64598	Tumor	BRCA
TCGA-D8-A1XA-01A	0.35702	Tumor	BRCA
TCGA-BH-A0BL-01A	1.65844	Tumor	BRCA
TCGA-EW-A1J2-01A	0.847844	Tumor	BRCA
TCGA-BH-A0AZ-01A	0.346576	Tumor	BRCA
TCGA-E9-A227-01A	0.843473	Tumor	BRCA
TCGA-A2-A0D2-01A	1.30031	Tumor	BRCA
TCGA-D8-A1XM-01A	0.764253	Tumor	BRCA
TCGA-D8-A1Y3-01A	0.818225	Tumor	BRCA
TCGA-C8-A275-01A	1.49151	Tumor	BRCA
TCGA-E2-A3DX-01A	2.20406	Tumor	BRCA
TCGA-C8-A1HM-01A	3.15627	Tumor	BRCA
TCGA-E2-A158-01A	0.287497	Tumor	BRCA
TCGA-AR-A0TP-01A	0.0108284	Tumor	BRCA
TCGA-A7-A26F-01B	0.790289	Tumor	BRCA
TCGA-A2-A1FW-01A	0.32681	Tumor	BRCA
TCGA-E2-A15A-06A	1.53284	Tumor	BRCA
TCGA-BH-A0C7-01B	0.359325	Tumor	BRCA
TCGA-AR-A1AJ-01A	2.34467	Tumor	BRCA
TCGA-E9-A1R5-01A	0.0870578	Tumor	BRCA
TCGA-A8-A09A-01A	0.879534	Tumor	BRCA
TCGA-GM-A2DC-01A	0.273035	Tumor	BRCA
TCGA-A2-A3KC-01A	0.968684	Tumor	BRCA
TCGA-AO-A0J9-01A	0.726611	Tumor	BRCA
TCGA-E2-A14Y-01A	0.0758267	Tumor	BRCA
TCGA-D8-A4Z1-01A	1.01338	Tumor	BRCA
TCGA-3C-AALI-01A	1.62958	Tumor	BRCA
TCGA-E2-A159-01A	2.39917	Tumor	BRCA
TCGA-E2-A155-01A	0.199019	Tumor	BRCA
TCGA-A8-A082-01A	0.0253212	Tumor	BRCA
TCGA-E2-A14R-01A	1.21539	Tumor	BRCA
TCGA-D8-A141-01A	1.97672	Tumor	BRCA
TCGA-BH-A204-01A	0.0208531	Tumor	BRCA
TCGA-E2-A109-01A	0.724833	Tumor	BRCA
TCGA-C8-A1HJ-01A	0.204064	Tumor	BRCA
TCGA-BH-A0C1-01B	0.488529	Tumor	BRCA
TCGA-E9-A1RI-11A	0.0292984	Normal	BRCA
TCGA-D8-A1Y2-01A	1.2239	Tumor	BRCA
TCGA-E2-A1LH-11A	0.629386	Normal	BRCA
TCGA-AR-A2LJ-01A	1.30679	Tumor	BRCA
TCGA-AC-A2QH-01B	0.0376097	Tumor	BRCA
TCGA-A2-A0YK-01A	2.09506	Tumor	BRCA
TCGA-E9-A22H-01A	0.293967	Tumor	BRCA
TCGA-E2-A1L8-01A	0.316994	Tumor	BRCA
TCGA-BH-A0B8-01A	0.275571	Tumor	BRCA
TCGA-BH-A18G-01A	0.309514	Tumor	BRCA
TCGA-JL-A3YX-01A	0.252761	Tumor	BRCA
TCGA-S3-AA17-01A	2.56053	Tumor	BRCA
TCGA-BH-A0B5-11A	0.0624274	Normal	BRCA
TCGA-E2-A15M-01A	0.902445	Tumor	BRCA
TCGA-E2-A56Z-01A	0.711147	Tumor	BRCA
TCGA-A7-A0CH-01A	0.098503	Tumor	BRCA
TCGA-AR-A0TZ-01A	0.219658	Tumor	BRCA
TCGA-E2-A15I-01A	0.851656	Tumor	BRCA
TCGA-BH-A0B4-01A	0.729286	Tumor	BRCA
TCGA-E2-A15K-06A	0.10529	Tumor	BRCA
TCGA-BH-A0WA-01A	0.501662	Tumor	BRCA
TCGA-A2-A0ET-01A	0.411286	Tumor	BRCA
TCGA-OL-A5RW-01A	0.550161	Tumor	BRCA
TCGA-A7-A13D-01B	0.378522	Tumor	BRCA
TCGA-AN-A0FD-01A	1.11841	Tumor	BRCA
TCGA-BH-A0H7-01A	0.229676	Tumor	BRCA
TCGA-LL-A5YL-01A	1.01842	Tumor	BRCA
TCGA-A2-A0D0-01A	1.51693	Tumor	BRCA
TCGA-AO-A129-01A	1.95313	Tumor	BRCA
TCGA-BH-A1EW-01A	1.27327	Tumor	BRCA
TCGA-AO-A03M-01B	1.65267	Tumor	BRCA
TCGA-B6-A0RP-01A	0.521376	Tumor	BRCA
TCGA-E2-A15T-01A	0.27939	Tumor	BRCA
TCGA-A2-A4RW-01A	1.05816	Tumor	BRCA
TCGA-AC-A2FF-11A	0.542765	Normal	BRCA
TCGA-BH-A0B7-11A	0.528707	Normal	BRCA
TCGA-A8-A08O-01A	0.138532	Tumor	BRCA
TCGA-BH-A18I-01A	1.1338	Tumor	BRCA
TCGA-BH-A0BM-01A	0.344247	Tumor	BRCA
TCGA-E2-A14N-01A	0.606227	Tumor	BRCA
TCGA-5L-AAT0-01A	1.3471	Tumor	BRCA
TCGA-E9-A1NG-11A	0.171622	Normal	BRCA
TCGA-BH-A6R9-01A	1.3982	Tumor	BRCA
TCGA-EW-A1PG-01A	0.133313	Tumor	BRCA
TCGA-AN-A03Y-01A	0.677055	Tumor	BRCA
TCGA-BH-A0DL-11A	0.974576	Normal	BRCA
TCGA-B6-A0RT-01A	3.52354	Tumor	BRCA
TCGA-A2-A25D-01A	1.62545	Tumor	BRCA
TCGA-A7-A56D-01A	0.393574	Tumor	BRCA
TCGA-D8-A73W-01A	0.518132	Tumor	BRCA
TCGA-AO-A0J5-01A	0.230709	Tumor	BRCA
TCGA-E9-A1R7-11A	0.176191	Normal	BRCA
TCGA-A2-A1G6-01A	0.395559	Tumor	BRCA
TCGA-AC-A3OD-01B	0.427082	Tumor	BRCA
TCGA-BH-A0H9-11A	0.112245	Normal	BRCA
TCGA-A7-A0CJ-01A	0.372161	Tumor	BRCA
TCGA-A8-A07U-01A	1.8205	Tumor	BRCA
TCGA-D8-A1XS-01A	0.36007	Tumor	BRCA
TCGA-B6-A0I8-01A	0.317092	Tumor	BRCA
TCGA-LL-A5YM-01A	0.526034	Tumor	BRCA
TCGA-E2-A15E-01A	0.157763	Tumor	BRCA
TCGA-D8-A27G-01A	1.23265	Tumor	BRCA
TCGA-BH-A1EX-01A	0.625697	Tumor	BRCA
TCGA-A8-A076-01A	0.295002	Tumor	BRCA
TCGA-EW-A1OV-01A	2.8558	Tumor	BRCA
TCGA-B6-A0X7-01A	0.0740094	Tumor	BRCA
TCGA-B6-A0WT-01A	0.252411	Tumor	BRCA
TCGA-A2-A4S3-01A	1.95066	Tumor	BRCA
TCGA-BH-A0BZ-01A	1.80224	Tumor	BRCA
TCGA-OL-A5RU-01A	1.82268	Tumor	BRCA
TCGA-D8-A73U-01A	2.30157	Tumor	BRCA
TCGA-A2-A0YT-01A	0.196687	Tumor	BRCA
TCGA-A1-A0SK-01A	0.397833	Tumor	BRCA
TCGA-E9-A295-01A	0.796056	Tumor	BRCA
TCGA-AR-A1AR-01A	0.648068	Tumor	BRCA
TCGA-D8-A1XY-01A	0.188158	Tumor	BRCA
TCGA-LL-A8F5-01A	1.74437	Tumor	BRCA
TCGA-E9-A1R6-01A	0.246297	Tumor	BRCA
TCGA-BH-A1FL-01A	0.45725	Tumor	BRCA
TCGA-BH-A18S-11A	0.60808	Normal	BRCA
TCGA-E9-A1RE-01A	0.265261	Tumor	BRCA
TCGA-BH-A0BC-11A	0.425039	Normal	BRCA
TCGA-D8-A1JN-01A	0.547928	Tumor	BRCA
TCGA-D8-A145-01A	0.957639	Tumor	BRCA
TCGA-B6-A0IK-01A	0.551152	Tumor	BRCA
TCGA-C8-A1HE-01A	0.315978	Tumor	BRCA
TCGA-A8-A0AB-01A	0.0428778	Tumor	BRCA
TCGA-EW-A1J3-01A	0.357679	Tumor	BRCA
TCGA-GI-A2C8-01A	0.327352	Tumor	BRCA
TCGA-A2-A0YJ-01A	0.112605	Tumor	BRCA
TCGA-A8-A0A7-01A	2.40864	Tumor	BRCA
TCGA-A8-A08L-01A	1.30932	Tumor	BRCA
TCGA-BH-A0H6-01A	0.299022	Tumor	BRCA
TCGA-D8-A1XL-01A	1.96037	Tumor	BRCA
TCGA-E2-A10B-01A	0.569062	Tumor	BRCA
TCGA-E9-A228-01A	0.202112	Tumor	BRCA
TCGA-A2-A3KD-01A	0.243881	Tumor	BRCA
TCGA-AQ-A7U7-01A	3.05887	Tumor	BRCA
TCGA-AO-A1KS-01A	0.172369	Tumor	BRCA
TCGA-A7-A0DC-01B	0.334115	Tumor	BRCA
TCGA-BH-A0EB-01A	0.570868	Tumor	BRCA
TCGA-E2-A1LB-11A	0.186607	Normal	BRCA
TCGA-C8-A12W-01A	0.715187	Tumor	BRCA
TCGA-AR-A24L-01A	0.109437	Tumor	BRCA
TCGA-EW-A1PB-01A	3.66673	Tumor	BRCA
TCGA-D8-A1JJ-01A	0.276057	Tumor	BRCA
TCGA-C8-A12Z-01A	0.143469	Tumor	BRCA
TCGA-A8-A09X-01A	1.2485	Tumor	BRCA
TCGA-AC-A62Y-01A	0.519061	Tumor	BRCA
TCGA-AC-A3YJ-01A	0.369879	Tumor	BRCA
TCGA-E9-A22G-01A	0.349549	Tumor	BRCA
TCGA-GM-A5PX-01A	0.845105	Tumor	BRCA
TCGA-A2-A4RX-01A	1.02428	Tumor	BRCA
TCGA-BH-A0HK-11A	0.452551	Normal	BRCA
TCGA-B6-A0WW-01A	0.362193	Tumor	BRCA
TCGA-A2-A0SV-01A	0.464434	Tumor	BRCA
TCGA-AR-A24U-01A	1.03628	Tumor	BRCA
TCGA-B6-A0X0-01A	0.191624	Tumor	BRCA
TCGA-BH-A0EA-01A	0.574822	Tumor	BRCA
TCGA-LL-A440-01A	0.925056	Tumor	BRCA
TCGA-A1-A0SQ-01A	0.393354	Tumor	BRCA
TCGA-A8-A09N-01A	0.606127	Tumor	BRCA
TCGA-AC-A3QQ-01B	0.0326124	Tumor	BRCA
TCGA-E2-A1BC-11A	0.149925	Normal	BRCA
TCGA-BH-A18V-06A	3.60473	Tumor	BRCA
TCGA-BH-A18H-01A	2.13136	Tumor	BRCA
TCGA-E2-A1LH-01A	2.15575	Tumor	BRCA
TCGA-C8-A27A-01A	0.238679	Tumor	BRCA
TCGA-E9-A1R4-01A	1.62025	Tumor	BRCA
TCGA-A2-A3XU-01A	0.191634	Tumor	BRCA
TCGA-HN-A2NL-01A	1.21888	Tumor	BRCA
TCGA-BH-A0BO-01A	0.995805	Tumor	BRCA
TCGA-D8-A1Y0-01A	0.969799	Tumor	BRCA
TCGA-B6-A40B-01A	0.382005	Tumor	BRCA
TCGA-PL-A8LX-01A	0.131797	Tumor	BRCA
TCGA-B6-A1KF-01A	0	Tumor	BRCA
TCGA-AO-A0J7-01A	0.222239	Tumor	BRCA
TCGA-EW-A2FV-01A	0.806878	Tumor	BRCA
TCGA-AR-A252-01A	1.70907	Tumor	BRCA
TCGA-AN-A0XR-01A	0.298556	Tumor	BRCA
TCGA-A2-A0YC-01A	0.444344	Tumor	BRCA
TCGA-A8-A07P-01A	0.160448	Tumor	BRCA
TCGA-BH-A1FR-11B	0.371351	Normal	BRCA
TCGA-E9-A3X8-01A	1.80504	Tumor	BRCA
TCGA-AC-A2B8-01A	0.635696	Tumor	BRCA
TCGA-AO-A0JL-01A	0.601165	Tumor	BRCA
TCGA-BH-A1FB-11A	0.544117	Normal	BRCA
TCGA-D8-A27W-01A	0.549661	Tumor	BRCA
TCGA-B6-A0RO-01A	0.983135	Tumor	BRCA
TCGA-BH-A0DE-01A	0.652564	Tumor	BRCA
TCGA-D8-A147-01A	2.03016	Tumor	BRCA
TCGA-BH-A202-01A	0.889309	Tumor	BRCA
TCGA-BH-A18R-01A	0.327371	Tumor	BRCA
TCGA-BH-A0HA-11A	0.398468	Normal	BRCA
TCGA-B6-A0RV-01A	0.59387	Tumor	BRCA
TCGA-D8-A27P-01A	0.136963	Tumor	BRCA
TCGA-BH-A0W7-01A	1.63893	Tumor	BRCA
TCGA-BH-A0E1-11A	0.274073	Normal	BRCA
TCGA-AC-A7VB-01A	0.375961	Tumor	BRCA
TCGA-AN-A046-01A	1.11643	Tumor	BRCA
TCGA-A2-A0SX-01A	1.99757	Tumor	BRCA
TCGA-A8-A06N-01A	0.100844	Tumor	BRCA
TCGA-BH-A8G0-01A	1.35991	Tumor	BRCA
TCGA-BH-A0HP-01A	0.413564	Tumor	BRCA
TCGA-BH-A18U-01A	0.672662	Tumor	BRCA
TCGA-AN-A0AS-01A	0.288857	Tumor	BRCA
TCGA-AO-A0JC-01A	4.33962	Tumor	BRCA
TCGA-BH-A1F2-01A	0.0969525	Tumor	BRCA
TCGA-BH-A18M-01A	0.348182	Tumor	BRCA
TCGA-C8-A12L-01A	0.982277	Tumor	BRCA
TCGA-E9-A1R7-01A	0.0944924	Tumor	BRCA
TCGA-BH-A1FH-01A	0.329005	Tumor	BRCA
TCGA-AR-A24V-01A	0.5032	Tumor	BRCA
TCGA-AC-A6IX-01A	0.60734	Tumor	BRCA
TCGA-D8-A1JH-01A	0.575595	Tumor	BRCA
TCGA-BH-A1FE-01A	0.75265	Tumor	BRCA
TCGA-A2-A25C-01A	0.414157	Tumor	BRCA
TCGA-B6-A0IQ-01A	1.02292	Tumor	BRCA
TCGA-AO-A0JI-01A	0.387716	Tumor	BRCA
TCGA-AC-A2FB-11A	0.287673	Normal	BRCA
TCGA-B6-A0IA-01A	0.0908541	Tumor	BRCA
TCGA-E2-A1L7-01A	2.0335	Tumor	BRCA
TCGA-BH-A18F-01A	0.780074	Tumor	BRCA
TCGA-C8-A1HI-01A	0.229716	Tumor	BRCA
TCGA-A2-A0YD-01A	0.78842	Tumor	BRCA
TCGA-A8-A06U-01A	0.62229	Tumor	BRCA
TCGA-BH-A18S-01A	0.217189	Tumor	BRCA
TCGA-A8-A08S-01A	0.259459	Tumor	BRCA
TCGA-A8-A08C-01A	0.198836	Tumor	BRCA
TCGA-C8-A1HO-01A	0.273018	Tumor	BRCA
TCGA-AO-A0JG-01A	1.50509	Tumor	BRCA
TCGA-E9-A1NF-01A	0.331543	Tumor	BRCA
TCGA-AO-A0J6-01A	1.56669	Tumor	BRCA
TCGA-LL-A5YP-01A	0.989523	Tumor	BRCA
TCGA-BH-A0DI-01A	0.883951	Tumor	BRCA
TCGA-BH-A1FJ-01A	0.0468832	Tumor	BRCA
TCGA-UU-A93S-01A	0.408309	Tumor	BRCA
TCGA-A2-A0YE-01A	0.663046	Tumor	BRCA
TCGA-BH-A209-01A	1.73198	Tumor	BRCA
TCGA-OL-A5RX-01A	0.819432	Tumor	BRCA
TCGA-E2-A15D-01A	0.680426	Tumor	BRCA
TCGA-D8-A27H-01A	0.122333	Tumor	BRCA
TCGA-BH-A1F6-01A	0.6607	Tumor	BRCA
TCGA-A1-A0SD-01A	0.457397	Tumor	BRCA
TCGA-A7-A26J-01B	1.11008	Tumor	BRCA
TCGA-D8-A1XC-01A	0.0283149	Tumor	BRCA
TCGA-A2-A04R-01A	0.0555516	Tumor	BRCA
TCGA-LD-A66U-01A	2.19559	Tumor	BRCA
TCGA-E2-A15O-01A	0.820059	Tumor	BRCA
TCGA-AR-A24T-01A	0.202759	Tumor	BRCA
TCGA-BH-A0HO-01A	0.407587	Tumor	BRCA
TCGA-A7-A6VW-01A	0.421165	Tumor	BRCA
TCGA-E2-A153-11A	0.339468	Normal	BRCA
TCGA-BH-A0HY-01A	0.144827	Tumor	BRCA
TCGA-3C-AALJ-01A	1.35722	Tumor	BRCA
TCGA-BH-AB28-01A	1.04153	Tumor	BRCA
TCGA-A7-A0CG-01A	0.693136	Tumor	BRCA
TCGA-A8-A08H-01A	0.568206	Tumor	BRCA
TCGA-B6-A0WV-01A	0.106612	Tumor	BRCA
TCGA-D8-A1XF-01A	0.315678	Tumor	BRCA
TCGA-BH-A0BQ-01A	0.985913	Tumor	BRCA
TCGA-E9-A1RF-11A	0.0625295	Normal	BRCA
TCGA-EW-A1PC-01B	0.235851	Tumor	BRCA
TCGA-A8-A08I-01A	2.13395	Tumor	BRCA
TCGA-B6-A0X4-01A	0.0174048	Tumor	BRCA
TCGA-E9-A2JS-01A	0.374753	Tumor	BRCA
TCGA-A8-A096-01A	0.948121	Tumor	BRCA
TCGA-BH-A1F6-11B	0.0671455	Normal	BRCA
TCGA-B6-A0WY-01A	0.625348	Tumor	BRCA
TCGA-BH-A18V-11A	0.392673	Normal	BRCA
TCGA-A8-A09E-01A	0.225368	Tumor	BRCA
TCGA-BH-A1ES-06A	0.202635	Tumor	BRCA
TCGA-EW-A1OW-01A	1.02812	Tumor	BRCA
TCGA-D8-A1XD-01A	0.162701	Tumor	BRCA
TCGA-E9-A54X-01A	0.0822692	Tumor	BRCA
TCGA-B6-A0RG-01A	0.13579	Tumor	BRCA
TCGA-A8-A097-01A	0.345385	Tumor	BRCA
TCGA-A2-A0CX-01A	0.777373	Tumor	BRCA
TCGA-E9-A5FK-01A	2.9187	Tumor	BRCA
TCGA-BH-A1FG-11B	0.0337184	Normal	BRCA
TCGA-C8-A8HQ-01A	1.15614	Tumor	BRCA
TCGA-BH-A0BP-01A	0.608674	Tumor	BRCA
TCGA-B6-A0RL-01A	0.474892	Tumor	BRCA
TCGA-A8-A08F-01A	1.08652	Tumor	BRCA
TCGA-A2-A0CK-01A	0.812877	Tumor	BRCA
TCGA-E9-A1N4-01A	0.936656	Tumor	BRCA
TCGA-D8-A1XZ-01A	0.588513	Tumor	BRCA
TCGA-AR-A1AS-01A	0	Tumor	BRCA
TCGA-BH-A18N-11A	0.239508	Normal	BRCA
TCGA-EW-A424-01A	0.300278	Tumor	BRCA
TCGA-A7-A3RF-01A	0.0297227	Tumor	BRCA
TCGA-AR-A24H-01A	0.76491	Tumor	BRCA
TCGA-A8-A06T-01A	0.801967	Tumor	BRCA
TCGA-C8-A1HL-01A	0.10844	Tumor	BRCA
TCGA-D8-A1X8-01A	0.567744	Tumor	BRCA
TCGA-AO-A1KT-01A	0.194512	Tumor	BRCA
TCGA-E2-A15K-11A	0.35151	Normal	BRCA
TCGA-B6-A0RQ-01A	0.21879	Tumor	BRCA
TCGA-AR-A1AQ-01A	2.26709	Tumor	BRCA
TCGA-OL-A5D6-01A	0.550697	Tumor	BRCA
TCGA-A8-A091-01A	0.38855	Tumor	BRCA
TCGA-A7-A4SE-01A	0.533713	Tumor	BRCA
TCGA-AC-A2FE-01A	1.55989	Tumor	BRCA
TCGA-BH-A1F2-11A	0.15428	Normal	BRCA
TCGA-E9-A1ND-11A	0.548759	Normal	BRCA
TCGA-C8-A26Z-01A	0.153173	Tumor	BRCA
TCGA-C8-A12Y-01A	0.715363	Tumor	BRCA
TCGA-A7-A13F-01A	0.0727236	Tumor	BRCA
TCGA-BH-A28Q-01A	0.339761	Tumor	BRCA
TCGA-GM-A5PV-01A	0.630262	Tumor	BRCA
TCGA-A7-A4SC-01A	1.05197	Tumor	BRCA
TCGA-A8-A09G-01A	1.21837	Tumor	BRCA
TCGA-A7-A13E-11A	0.183037	Normal	BRCA
TCGA-E2-A15H-01A	0.322766	Tumor	BRCA
TCGA-A7-A13E-01B	0.118909	Tumor	BRCA
TCGA-B6-A0IH-01A	0.844795	Tumor	BRCA
TCGA-A2-A1G4-01A	0.396523	Tumor	BRCA
TCGA-A8-A093-01A	0.0607937	Tumor	BRCA
TCGA-C8-A12O-01A	0.41038	Tumor	BRCA
TCGA-AO-A1KQ-01A	0.949425	Tumor	BRCA
TCGA-AR-A256-01A	0.235849	Tumor	BRCA
TCGA-OL-A66I-01A	3.42952	Tumor	BRCA
TCGA-C8-A3M7-01A	0.480507	Tumor	BRCA
TCGA-A2-A04W-01A	0.338359	Tumor	BRCA
TCGA-OL-A97C-01A	1.70537	Tumor	BRCA
TCGA-AR-A1AM-01A	0.898496	Tumor	BRCA
TCGA-AR-A2LR-01A	0.339478	Tumor	BRCA
TCGA-EW-A1OZ-01A	0.589693	Tumor	BRCA
TCGA-A1-A0SF-01A	1.67724	Tumor	BRCA
TCGA-A1-A0SJ-01A	0.624059	Tumor	BRCA
TCGA-A7-A13G-11A	0.0924603	Normal	BRCA
TCGA-D8-A1JU-01A	0.647369	Tumor	BRCA
TCGA-A8-A07F-01A	0.337618	Tumor	BRCA
TCGA-A7-A6VY-01A	1.829	Tumor	BRCA
TCGA-BH-A1FU-11A	0.496761	Normal	BRCA
TCGA-BH-A0BZ-11A	0.185798	Normal	BRCA
TCGA-A2-A0CU-01A	0.237328	Tumor	BRCA
TCGA-BH-A18L-11A	0.127706	Normal	BRCA
TCGA-E9-A1NE-01A	2.04263	Tumor	BRCA
TCGA-A7-A0D9-01A	0.186012	Tumor	BRCA
TCGA-C8-A12K-01A	1.70076	Tumor	BRCA
TCGA-A8-A07O-01A	0.448288	Tumor	BRCA
TCGA-C8-A12U-01A	1.45776	Tumor	BRCA
TCGA-C8-A8HP-01A	1.92852	Tumor	BRCA
TCGA-A2-A3XV-01A	0.433293	Tumor	BRCA
TCGA-BH-A0AW-01A	1.9703	Tumor	BRCA
TCGA-AN-A0FF-01A	0.782079	Tumor	BRCA
TCGA-AR-A24M-01A	0.0947503	Tumor	BRCA
TCGA-BH-A0DP-11A	0.404021	Normal	BRCA
TCGA-E2-A2P6-01A	0.28378	Tumor	BRCA
TCGA-C8-A130-01A	0.639079	Tumor	BRCA
TCGA-C8-A274-01A	0.193628	Tumor	BRCA
TCGA-E9-A1RD-11A	0.329635	Normal	BRCA
TCGA-D8-A73X-01A	0.531064	Tumor	BRCA
TCGA-AO-A0JA-01A	0.852845	Tumor	BRCA
TCGA-LL-A5YN-01A	2.86905	Tumor	BRCA
TCGA-D8-A1XB-01A	0.219179	Tumor	BRCA
TCGA-LL-A6FP-01A	0.0320768	Tumor	BRCA
TCGA-A7-A26E-01B	0.394048	Tumor	BRCA
TCGA-A7-A6VX-01A	0.49512	Tumor	BRCA
TCGA-AC-A6IW-01A	2.34437	Tumor	BRCA
TCGA-BH-A0C3-01A	0.629307	Tumor	BRCA
TCGA-E9-A1NF-11A	0.250211	Normal	BRCA
TCGA-E2-A1L9-01A	0.22095	Tumor	BRCA
TCGA-BH-A1EV-01A	0.121548	Tumor	BRCA
TCGA-A2-A3XX-01A	1.23856	Tumor	BRCA
TCGA-E9-A1NA-01A	0.362565	Tumor	BRCA
TCGA-EW-A1OY-01A	0.310593	Tumor	BRCA
TCGA-BH-A0AU-01A	0.970213	Tumor	BRCA
TCGA-B6-A0WS-01A	2.24761	Tumor	BRCA
TCGA-B6-A0I5-01A	0.505866	Tumor	BRCA
TCGA-E2-A14P-01A	1.02203	Tumor	BRCA
TCGA-GM-A2DF-01A	1.51398	Tumor	BRCA
TCGA-AQ-A04H-01B	0.320541	Tumor	BRCA
TCGA-AC-A6NO-01A	0.197877	Tumor	BRCA
TCGA-BH-A0E9-01B	0.824172	Tumor	BRCA
TCGA-E9-A1N4-11A	0.464837	Normal	BRCA
TCGA-BH-A0B1-01A	0.156195	Tumor	BRCA
TCGA-AR-A0TW-01A	1.47518	Tumor	BRCA
TCGA-AN-A0FX-01A	0.506644	Tumor	BRCA
TCGA-BH-A0BD-01A	0.819875	Tumor	BRCA
TCGA-D8-A1JA-01A	0.14338	Tumor	BRCA
TCGA-S3-AA11-01A	0.33516	Tumor	BRCA
TCGA-AO-A03T-01A	0.401403	Tumor	BRCA
TCGA-AC-A3YI-01A	0.751209	Tumor	BRCA
TCGA-BH-A0B2-01A	1.24208	Tumor	BRCA
TCGA-LL-A7T0-01A	1.21246	Tumor	BRCA
TCGA-BH-A0DH-01A	0.440486	Tumor	BRCA
TCGA-AC-A8OQ-01A	2.02573	Tumor	BRCA
TCGA-C8-A12N-01A	0.257107	Tumor	BRCA
TCGA-AO-A03U-01B	0.380997	Tumor	BRCA
TCGA-C8-A12T-01A	0.561241	Tumor	BRCA
TCGA-AO-A0J2-01A	1.19654	Tumor	BRCA
TCGA-D8-A27R-01A	1.36357	Tumor	BRCA
TCGA-A2-A0EU-01A	0.0642701	Tumor	BRCA
TCGA-AO-A12D-01A	1.86277	Tumor	BRCA
TCGA-D8-A1XT-01A	0.438585	Tumor	BRCA
TCGA-A2-A0CW-01A	0.784924	Tumor	BRCA
TCGA-E2-A10F-01A	0.753293	Tumor	BRCA
TCGA-BH-A0E7-01A	0	Tumor	BRCA
TCGA-D8-A1XG-01A	0.118206	Tumor	BRCA
TCGA-BH-A0AY-11A	0.468363	Normal	BRCA
TCGA-E9-A1N8-01A	0.573209	Tumor	BRCA
TCGA-E2-A2P5-01A	0.929251	Tumor	BRCA
TCGA-BH-A18P-11A	0.2117	Normal	BRCA
TCGA-C8-A278-01A	1.10021	Tumor	BRCA
TCGA-A8-A08R-01A	1.35803	Tumor	BRCA
TCGA-E2-A15A-01A	1.11144	Tumor	BRCA
TCGA-BH-A1FE-11B	0.392434	Normal	BRCA
TCGA-BH-A1EO-11A	0.299456	Normal	BRCA
TCGA-D8-A1JT-01A	0.0372027	Tumor	BRCA
TCGA-D8-A142-01A	0.503379	Tumor	BRCA
TCGA-A2-A3Y0-01A	2.55967	Tumor	BRCA
TCGA-AQ-A0Y5-01A	0.0897558	Tumor	BRCA
TCGA-A8-A07W-01A	0.46133	Tumor	BRCA
TCGA-A1-A0SM-01A	0.276844	Tumor	BRCA
TCGA-AC-A3EH-01A	0.670047	Tumor	BRCA
TCGA-MS-A51U-01A	0.773593	Tumor	BRCA
TCGA-AR-A24K-01A	0.0453223	Tumor	BRCA
TCGA-AC-A2BM-01A	0.908508	Tumor	BRCA
TCGA-A2-A3XY-01A	1.50881	Tumor	BRCA
TCGA-E2-A14W-01A	0.0296801	Tumor	BRCA
TCGA-BH-A1F8-01A	0.674665	Tumor	BRCA
TCGA-E9-A1RA-01A	0.464002	Tumor	BRCA
TCGA-A8-A0A6-01A	1.2324	Tumor	BRCA
TCGA-AC-A7VC-01A	0.227278	Tumor	BRCA
TCGA-C8-A27B-01A	1.07844	Tumor	BRCA
TCGA-S3-AA15-01A	2.43308	Tumor	BRCA
TCGA-BH-A1ES-01A	0	Tumor	BRCA
TCGA-E2-A1L6-01A	0.297571	Tumor	BRCA
TCGA-BH-A0DT-11A	0.193761	Normal	BRCA
TCGA-E9-A1R0-01A	0.757742	Tumor	BRCA
TCGA-BH-A0B6-01A	3.0949	Tumor	BRCA
TCGA-B6-A0RN-01A	0.241504	Tumor	BRCA
TCGA-A8-A09W-01A	0.102403	Tumor	BRCA
TCGA-EW-A1P3-01A	0.767632	Tumor	BRCA
TCGA-A7-A13F-11A	0.234193	Normal	BRCA
TCGA-A2-A0T6-01A	0.939266	Tumor	BRCA
TCGA-A7-A5ZW-01A	0.529264	Tumor	BRCA
TCGA-BH-A203-01A	0.510728	Tumor	BRCA
TCGA-DS-A7WI-01A	0.821206	Tumor	CESC
TCGA-EX-A449-01A	0.635703	Tumor	CESC
TCGA-VS-A958-01A	2.35488	Tumor	CESC
TCGA-MY-A5BE-01A	4.28676	Tumor	CESC
TCGA-C5-A905-01A	0.802324	Tumor	CESC
TCGA-Q1-A73Q-01A	0.472067	Tumor	CESC
TCGA-BI-A0VR-01A	2.00917	Tumor	CESC
TCGA-EK-A2PK-01A	2.85374	Tumor	CESC
TCGA-FU-A3WB-01A	0.476954	Tumor	CESC
TCGA-MA-AA41-01A	0.424511	Tumor	CESC
TCGA-IR-A3LK-01A	1.54069	Tumor	CESC
TCGA-VS-A952-01A	0.420736	Tumor	CESC
TCGA-C5-A8YT-01A	0.345463	Tumor	CESC
TCGA-EA-A5ZD-01A	1.44945	Tumor	CESC
TCGA-C5-A1MI-01A	1.6353	Tumor	CESC
TCGA-EK-A2RO-01A	0.332568	Tumor	CESC
TCGA-FU-A3YQ-01A	1.23979	Tumor	CESC
TCGA-C5-A7CL-01A	0.775342	Tumor	CESC
TCGA-VS-A9UB-01A	2.17516	Tumor	CESC
TCGA-C5-A1BM-01A	1.53217	Tumor	CESC
TCGA-C5-A2LY-01A	2.58828	Tumor	CESC
TCGA-EA-A50E-01A	0.534553	Tumor	CESC
TCGA-ZJ-AAXU-01A	1.99735	Tumor	CESC
TCGA-HM-A6W2-01A	0.904361	Tumor	CESC
TCGA-C5-A1MQ-01A	2.28054	Tumor	CESC
TCGA-C5-A1BE-01B	0.994392	Tumor	CESC
TCGA-C5-A1MN-01A	0.376246	Tumor	CESC
TCGA-VS-A9U7-01A	1.89851	Tumor	CESC
TCGA-ZJ-AB0I-01A	0.985051	Tumor	CESC
TCGA-LP-A4AX-01A	3.10869	Tumor	CESC
TCGA-JW-A5VH-01A	0.177333	Tumor	CESC
TCGA-C5-A902-01A	1.57176	Tumor	CESC
TCGA-FU-A23L-01A	2.29102	Tumor	CESC
TCGA-FU-A3NI-01A	0.529928	Tumor	CESC
TCGA-VS-A9UT-01A	4.15732	Tumor	CESC
TCGA-C5-A8YR-01A	2.14698	Tumor	CESC
TCGA-VS-A94X-01A	1.21841	Tumor	CESC
TCGA-VS-A8EK-01A	0.606003	Tumor	CESC
TCGA-FU-A3HZ-01A	4.41498	Tumor	CESC
TCGA-ZJ-AAXT-01A	1.37982	Tumor	CESC
TCGA-C5-A2LT-01A	1.98695	Tumor	CESC
TCGA-WL-A834-01A	0.481102	Tumor	CESC
TCGA-FU-A40J-01A	1.61389	Tumor	CESC
TCGA-MU-A5YI-01A	0.964557	Tumor	CESC
TCGA-MA-AA3W-01A	2.67277	Tumor	CESC
TCGA-EK-A2PG-01A	0.633408	Tumor	CESC
TCGA-UC-A7PG-06A	1.63613	Tumor	CESC
TCGA-EA-A5ZE-01A	1.2471	Tumor	CESC
TCGA-4J-AA1J-01A	0.441133	Tumor	CESC
TCGA-C5-A7CH-01A	0.41362	Tumor	CESC
TCGA-C5-A8XH-01A	1.06677	Tumor	CESC
TCGA-JW-A69B-01A	0.628042	Tumor	CESC
TCGA-ZX-AA5X-01A	0.874655	Tumor	CESC
TCGA-VS-A9V0-01A	0.130342	Tumor	CESC
TCGA-EA-A97N-01A	0.654248	Tumor	CESC
TCGA-Q1-A73S-01A	0.199669	Tumor	CESC
TCGA-ZJ-AAXA-01A	0.242468	Tumor	CESC
TCGA-DS-A0VL-01A	1.34874	Tumor	CESC
TCGA-C5-A1BN-01B	0.0792432	Tumor	CESC
TCGA-EK-A2IR-01A	0.13204	Tumor	CESC
TCGA-C5-A2M1-01A	2.79253	Tumor	CESC
TCGA-C5-A7CJ-01A	1.17491	Tumor	CESC
TCGA-EA-A1QT-01A	0.870903	Tumor	CESC
TCGA-VS-A957-01A	0.625532	Tumor	CESC
TCGA-JW-A5VK-01A	0.513234	Tumor	CESC
TCGA-EK-A2R7-01A	1.8871	Tumor	CESC
TCGA-EA-A4BA-01A	0.361007	Tumor	CESC
TCGA-EA-A411-01A	0.718672	Tumor	CESC
TCGA-HM-A6W2-06A	0.0186641	Tumor	CESC
TCGA-C5-A7UE-01A	0.663572	Tumor	CESC
TCGA-JW-A5VI-01A	1.26915	Tumor	CESC
TCGA-VS-A9UD-01A	2.96168	Tumor	CESC
TCGA-DS-A0VN-01A	2.87702	Tumor	CESC
TCGA-HM-A3JK-01A	0.940912	Tumor	CESC
TCGA-LP-A5U3-01A	1.31326	Tumor	CESC
TCGA-DG-A2KH-01A	0.280727	Tumor	CESC
TCGA-C5-A2LS-01A	0.205574	Tumor	CESC
TCGA-IR-A3LH-01A	3.56206	Tumor	CESC
TCGA-Q1-A5R3-01A	1.37451	Tumor	CESC
TCGA-MA-AA3X-01A	0.4049	Tumor	CESC
TCGA-VS-A954-01A	0.831466	Tumor	CESC
TCGA-EA-A3HS-01A	0.788802	Tumor	CESC
TCGA-EA-A3HR-01A	0.356571	Tumor	CESC
TCGA-ZJ-AB0H-01A	1.83059	Tumor	CESC
TCGA-JX-A3Q0-01A	2.46595	Tumor	CESC
TCGA-DS-A3LQ-01A	0.790781	Tumor	CESC
TCGA-EK-A2R8-01A	0.69765	Tumor	CESC
TCGA-FU-A3TX-01A	1.262	Tumor	CESC
TCGA-EA-A556-01A	0.548195	Tumor	CESC
TCGA-VS-A9UO-01A	0.59461	Tumor	CESC
TCGA-EX-A3L1-01A	0.680257	Tumor	CESC
TCGA-C5-A7CM-01A	0.304093	Tumor	CESC
TCGA-ZJ-AAXF-01A	1.63393	Tumor	CESC
TCGA-2W-A8YY-01A	1.40208	Tumor	CESC
TCGA-VS-A9UR-01A	0.741337	Tumor	CESC
TCGA-C5-A7X3-01A	1.60192	Tumor	CESC
TCGA-HM-A4S6-01A	2.73792	Tumor	CESC
TCGA-FU-A770-01A	0.315651	Tumor	CESC
TCGA-VS-A9UC-01A	1.6345	Tumor	CESC
TCGA-DS-A1OC-01A	2.02511	Tumor	CESC
TCGA-EX-A69M-01A	2.06242	Tumor	CESC
TCGA-C5-A1MK-01A	1.01175	Tumor	CESC
TCGA-JW-A5VJ-01A	0.787918	Tumor	CESC
TCGA-EX-A1H6-01B	1.02508	Tumor	CESC
TCGA-EA-A3Y4-01A	3.59472	Tumor	CESC
TCGA-JW-A5VL-01A	2.16083	Tumor	CESC
TCGA-EA-A1QS-01A	0.737196	Tumor	CESC
TCGA-EK-A2PM-01A	0.0977203	Tumor	CESC
TCGA-JX-A3PZ-01A	1.15845	Tumor	CESC
TCGA-DG-A2KK-01A	1.21775	Tumor	CESC
TCGA-VS-A8QM-01A	2.68703	Tumor	CESC
TCGA-C5-A7CO-01A	1.30429	Tumor	CESC
TCGA-VS-A9UH-01A	3.32981	Tumor	CESC
TCGA-EA-A439-01A	1.03566	Tumor	CESC
TCGA-EK-A3GJ-01A	1.94372	Tumor	CESC
TCGA-EA-A3HQ-01A	1.42563	Tumor	CESC
TCGA-EA-A6QX-01A	1.47237	Tumor	CESC
TCGA-C5-A7UI-01A	2.26227	Tumor	CESC
TCGA-ZJ-AAXD-01A	0.21701	Tumor	CESC
TCGA-LP-A4AV-01A	2.06121	Tumor	CESC
TCGA-VS-A950-01A	0.582768	Tumor	CESC
TCGA-C5-A3HD-01B	0.444766	Tumor	CESC
TCGA-DS-A5RQ-01A	0.890552	Tumor	CESC
TCGA-VS-A9UP-01A	0.986244	Tumor	CESC
TCGA-C5-A7CG-01A	3.53744	Tumor	CESC
TCGA-MY-A5BD-01A	0.818654	Tumor	CESC
TCGA-C5-A1M6-01A	2.52828	Tumor	CESC
TCGA-VS-A8QF-01A	1.0584	Tumor	CESC
TCGA-EK-A2RE-01A	0.0649128	Tumor	CESC
TCGA-UC-A7PG-01A	0.620177	Tumor	CESC
TCGA-VS-AA62-01A	2.28222	Tumor	CESC
TCGA-C5-A2M2-01A	1.08056	Tumor	CESC
TCGA-MA-AA3Y-01A	1.57171	Tumor	CESC
TCGA-MY-A913-01A	1.52081	Tumor	CESC
TCGA-C5-A7CK-01A	0.200544	Tumor	CESC
TCGA-UC-A7PI-01A	0.68648	Tumor	CESC
TCGA-C5-A7X5-01A	0.213363	Tumor	CESC
TCGA-DG-A2KJ-01A	1.47954	Tumor	CESC
TCGA-VS-A9V3-01A	1.56608	Tumor	CESC
TCGA-DS-A7WF-01A	2.79819	Tumor	CESC
TCGA-C5-A8XK-01A	0.72466	Tumor	CESC
TCGA-EA-A5FO-01A	0.243542	Tumor	CESC
TCGA-VS-A9UZ-01A	1.41858	Tumor	CESC
TCGA-EK-A2IP-01A	1.42334	Tumor	CESC
TCGA-VS-A94W-01A	2.44809	Tumor	CESC
TCGA-DS-A1OB-01A	0.678751	Tumor	CESC
TCGA-EA-A410-01A	1.86853	Tumor	CESC
TCGA-EX-A8YF-01A	3.21457	Tumor	CESC
TCGA-EK-A2H0-01A	0.423055	Tumor	CESC
TCGA-VS-A9UV-01A	0.42175	Tumor	CESC
TCGA-LP-A7HU-01A	1.97902	Tumor	CESC
TCGA-VS-A8EI-01A	1.9755	Tumor	CESC
TCGA-BI-A0VS-01A	1.32249	Tumor	CESC
TCGA-DS-A0VM-01A	0.547203	Tumor	CESC
TCGA-IR-A3LB-01A	1.16566	Tumor	CESC
TCGA-VS-A8EC-01A	0.0970032	Tumor	CESC
TCGA-VS-A9V2-01A	1.57732	Tumor	CESC
TCGA-EK-A3GN-01A	0.0876674	Tumor	CESC
TCGA-IR-A3LA-01A	0.776691	Tumor	CESC
TCGA-C5-A7X8-01A	1.36977	Tumor	CESC
TCGA-EK-A2RL-01A	0.290991	Tumor	CESC
TCGA-C5-A0TN-01A	0.79388	Tumor	CESC
TCGA-FU-A57G-01A	0.259708	Tumor	CESC
TCGA-EK-A2PI-01A	0.205781	Tumor	CESC
TCGA-Q1-A73P-01A	1.68121	Tumor	CESC
TCGA-C5-A1MP-01A	1.72638	Tumor	CESC
TCGA-VS-A8EL-01A	2.95466	Tumor	CESC
TCGA-C5-A1BQ-01C	2.29814	Tumor	CESC
TCGA-ZJ-AAXI-01A	0.412131	Tumor	CESC
TCGA-FU-A23K-01A	1.45405	Tumor	CESC
TCGA-Q1-A6DT-01A	0.622454	Tumor	CESC
TCGA-EK-A2H1-01A	1.05129	Tumor	CESC
TCGA-C5-A1M5-01A	1.38943	Tumor	CESC
TCGA-EA-A44S-01A	1.18268	Tumor	CESC
TCGA-EA-A78R-01A	0.85146	Tumor	CESC
TCGA-C5-A7XC-01A	0.985971	Tumor	CESC
TCGA-VS-A9V4-01A	0.740274	Tumor	CESC
TCGA-EK-A2RA-01A	2.09656	Tumor	CESC
TCGA-EX-A1H5-01A	0.659408	Tumor	CESC
TCGA-VS-A953-01A	1.37455	Tumor	CESC
TCGA-MA-AA3Z-01A	1.80987	Tumor	CESC
TCGA-VS-A959-01A	1.89434	Tumor	CESC
TCGA-FU-A3EO-01A	0.781206	Tumor	CESC
TCGA-BI-A20A-01A	1.8097	Tumor	CESC
TCGA-DS-A1OD-01A	3.73863	Tumor	CESC
TCGA-C5-A1M9-01A	1.21772	Tumor	CESC
TCGA-MY-A5BF-11A	1.2937	Normal	CESC
TCGA-Q1-A6DW-01A	0.579557	Tumor	CESC
TCGA-C5-A3HF-01A	1.23003	Tumor	CESC
TCGA-VS-A8Q9-01A	0.92603	Tumor	CESC
TCGA-Q1-A5R2-01A	2.18261	Tumor	CESC
TCGA-VS-A8Q8-01A	2.14615	Tumor	CESC
TCGA-C5-A1BJ-01A	1.21243	Tumor	CESC
TCGA-Q1-A6DV-01A	0.511027	Tumor	CESC
TCGA-EK-A3GK-01A	1.49885	Tumor	CESC
TCGA-IR-A3LF-01A	1.64068	Tumor	CESC
TCGA-C5-A1M7-01A	0.761709	Tumor	CESC
TCGA-EK-A2PL-01A	1.03027	Tumor	CESC
TCGA-LP-A4AU-01A	1.03263	Tumor	CESC
TCGA-ZJ-AAXJ-01A	0.69481	Tumor	CESC
TCGA-VS-A94Z-01A	3.65663	Tumor	CESC
TCGA-EK-A2GZ-01A	0.661223	Tumor	CESC
TCGA-JW-A852-01A	0.963491	Tumor	CESC
TCGA-VS-A9V5-01A	0.324602	Tumor	CESC
TCGA-ZJ-AAXB-01A	0.287241	Tumor	CESC
TCGA-EK-A2R9-01A	2.24431	Tumor	CESC
TCGA-C5-A3HE-01A	2.29042	Tumor	CESC
TCGA-ZJ-A8QR-01A	0.139548	Tumor	CESC
TCGA-EK-A2RC-01A	1.19127	Tumor	CESC
TCGA-C5-A1ML-01A	0.882635	Tumor	CESC
TCGA-FU-A5XV-01A	0.911	Tumor	CESC
TCGA-EA-A43B-01A	2.15648	Tumor	CESC
TCGA-MA-AA42-01A	3.57517	Tumor	CESC
TCGA-VS-A9UJ-01A	0.0619993	Tumor	CESC
TCGA-VS-A9V1-01A	0.542748	Tumor	CESC
TCGA-JW-AAVH-01A	0.728323	Tumor	CESC
TCGA-VS-A8EJ-01A	1.13169	Tumor	CESC
TCGA-Q1-A73O-01A	1.68453	Tumor	CESC
TCGA-FU-A2QG-01A	0.767425	Tumor	CESC
TCGA-DS-A1O9-01A	1.92056	Tumor	CESC
TCGA-VS-A8QA-01A	1.36683	Tumor	CESC
TCGA-C5-A1MH-01A	2.4486	Tumor	CESC
TCGA-XS-A8TJ-01A	1.5965	Tumor	CESC
TCGA-C5-A1ME-01A	1.49027	Tumor	CESC
TCGA-C5-A2LZ-01A	1.15005	Tumor	CESC
TCGA-HM-A3JJ-11A	0.318562	Normal	CESC
TCGA-GH-A9DA-01A	1.13744	Tumor	CESC
TCGA-VS-A8QH-01A	0.223999	Tumor	CESC
TCGA-VS-A9U6-01A	2.02751	Tumor	CESC
TCGA-C5-A8YQ-01A	1.18049	Tumor	CESC
TCGA-DS-A1OA-01A	1.111	Tumor	CESC
TCGA-HG-A2PA-01A	1.71431	Tumor	CESC
TCGA-EA-A3QD-01A	2.95941	Tumor	CESC
TCGA-C5-A7UC-01A	0.197246	Tumor	CESC
TCGA-MA-AA43-01A	0.289619	Tumor	CESC
TCGA-Q1-A73R-01A	0.966405	Tumor	CESC
TCGA-PN-A8MA-01A	1.8584	Tumor	CESC
TCGA-C5-A2LV-01A	0.85078	Tumor	CESC
TCGA-VS-A9UQ-01A	0.807874	Tumor	CESC
TCGA-MY-A5BF-01A	2.2581	Tumor	CESC
TCGA-JX-A3Q8-01A	1.88581	Tumor	CESC
TCGA-VS-A9UM-01A	1.47904	Tumor	CESC
TCGA-VS-A8EH-01A	0.215676	Tumor	CESC
TCGA-LP-A4AW-01A	0.662641	Tumor	CESC
TCGA-C5-A1MJ-01A	0.493408	Tumor	CESC
TCGA-UC-A7PD-01A	0.608149	Tumor	CESC
TCGA-EK-A2RK-01A	1.21636	Tumor	CESC
TCGA-Q1-A5R1-01A	0.878993	Tumor	CESC
TCGA-VS-A9U5-01A	1.97151	Tumor	CESC
TCGA-EA-A3QE-01A	2.4934	Tumor	CESC
TCGA-EK-A3GM-01A	0.238198	Tumor	CESC
TCGA-EA-A3HT-01A	0.870214	Tumor	CESC
TCGA-IR-A3L7-01A	0.146866	Tumor	CESC
TCGA-C5-A2LX-01A	2.68206	Tumor	CESC
TCGA-MU-A51Y-01A	2.21921	Tumor	CESC
TCGA-JX-A5QV-01A	1.28214	Tumor	CESC
TCGA-FU-A3HY-01A	0.0762601	Tumor	CESC
TCGA-MU-A8JM-01A	0.970786	Tumor	CESC
TCGA-RA-A741-01A	1.85082	Tumor	CESC
TCGA-C5-A1BF-01B	0.676256	Tumor	CESC
TCGA-C5-A3HL-01A	0.596588	Tumor	CESC
TCGA-EK-A2RN-01A	1.3616	Tumor	CESC
TCGA-C5-A901-01A	0.800631	Tumor	CESC
TCGA-VS-A9UI-01A	1.84319	Tumor	CESC
TCGA-VS-A9UY-01A	0.896886	Tumor	CESC
TCGA-C5-A1MF-01A	1.1792	Tumor	CESC
TCGA-VS-A9UL-01A	0.574524	Tumor	CESC
TCGA-ZJ-AAXN-01A	0.744128	Tumor	CESC
TCGA-ZJ-A8QQ-01A	0.432559	Tumor	CESC
TCGA-C5-A8XI-01A	1.26899	Tumor	CESC
TCGA-C5-A8XJ-01A	1.66003	Tumor	CESC
TCGA-EA-A5ZF-01A	0.172557	Tumor	CESC
TCGA-IR-A3LC-01A	0.391236	Tumor	CESC
[truncated: 9,058 more rows]

## Sheet: Sheet1
Id	CTLA4	Type	CancerType
TCGA-OR-A5JP-01A	0	Tumor	ACC
TCGA-OR-A5JG-01A	0.0137178	Tumor	ACC
TCGA-OR-A5LG-01A	0.03772	Tumor	ACC
TCGA-OR-A5JR-01A	0.146801	Tumor	ACC
TCGA-OR-A5KU-01A	0.0215125	Tumor	ACC
TCGA-OR-A5LS-01A	0	Tumor	ACC
TCGA-OR-A5L9-01A	0.0431732	Tumor	ACC
TCGA-OR-A5JQ-01A	0.475135	Tumor	ACC
TCGA-OR-A5K4-01A	0.0178911	Tumor	ACC
TCGA-OR-A5JL-01A	0.0264236	Tumor	ACC
TCGA-OR-A5LC-01A	0	Tumor	ACC
TCGA-OR-A5K2-01A	0.0705476	Tumor	ACC
TCGA-P6-A5OG-01A	0.991419	Tumor	ACC
TCGA-OR-A5JW-01A	0	Tumor	ACC
TCGA-OR-A5KO-01A	0	Tumor	ACC
TCGA-OR-A5J8-01A	1.67199	Tumor	ACC
TCGA-PA-A5YG-01A	0.132723	Tumor	ACC
TCGA-OR-A5KV-01A	0.0347017	Tumor	ACC
TCGA-OR-A5L4-01A	0.0874749	Tumor	ACC
TCGA-OR-A5KX-01A	0.0538233	Tumor	ACC
TCGA-OR-A5L8-01A	0.0125391	Tumor	ACC
TCGA-OR-A5JO-01A	0.332531	Tumor	ACC
TCGA-OR-A5JA-01A	0.0150636	Tumor	ACC
TCGA-OR-A5LO-01A	0	Tumor	ACC
TCGA-OR-A5JM-01A	0.0131503	Tumor	ACC
TCGA-OR-A5JV-01A	0.962354	Tumor	ACC
TCGA-OR-A5JB-01A	1.24705	Tumor	ACC
TCGA-OR-A5LA-01A	0.21592	Tumor	ACC
TCGA-OR-A5JE-01A	0.0290369	Tumor	ACC
TCGA-OR-A5JZ-01A	0.0915173	Tumor	ACC
TCGA-OR-A5KT-01A	0.0809834	Tumor	ACC
TCGA-OR-A5KZ-01A	0.135636	Tumor	ACC
TCGA-OR-A5LJ-01A	0.586026	Tumor	ACC
TCGA-OR-A5LB-01A	0.0296323	Tumor	ACC
TCGA-OR-A5LT-01A	0.0215827	Tumor	ACC
TCGA-OR-A5LD-01A	0.0768132	Tumor	ACC
TCGA-OR-A5J2-01A	0.339713	Tumor	ACC
TCGA-PK-A5HB-01A	0.0121328	Tumor	ACC
TCGA-OR-A5JS-01A	0.0351041	Tumor	ACC
TCGA-OR-A5K6-01A	0.0290802	Tumor	ACC
TCGA-OR-A5JY-01A	0.19045	Tumor	ACC
TCGA-OR-A5JT-01A	0.109892	Tumor	ACC
TCGA-PK-A5H8-01A	0.015707	Tumor	ACC
TCGA-OR-A5JX-01A	0.283671	Tumor	ACC
TCGA-OR-A5LK-01A	1.15099	Tumor	ACC
TCGA-P6-A5OF-01A	0.0479436	Tumor	ACC
TCGA-OR-A5JI-01A	0.209603	Tumor	ACC
TCGA-OR-A5K5-01A	0.0405513	Tumor	ACC
TCGA-OR-A5JC-01A	0.0291843	Tumor	ACC
TCGA-OR-A5KW-01A	0	Tumor	ACC
TCGA-OR-A5JJ-01A	0.347507	Tumor	ACC
TCGA-OR-A5JD-01A	0.441672	Tumor	ACC
TCGA-OR-A5LM-01A	0.0138158	Tumor	ACC
TCGA-PK-A5HA-01A	0.498833	Tumor	ACC
TCGA-OR-A5JF-01A	0.0100053	Tumor	ACC
TCGA-OR-A5LH-01A	0.0986689	Tumor	ACC
TCGA-OR-A5K1-01A	0.103583	Tumor	ACC
TCGA-OR-A5LN-01A	0.312461	Tumor	ACC
TCGA-OR-A5LE-01A	0	Tumor	ACC
TCGA-OR-A5L3-01A	0.0640983	Tumor	ACC
TCGA-OU-A5PI-01A	0.121785	Tumor	ACC
TCGA-OR-A5K8-01A	0	Tumor	ACC
TCGA-OR-A5K0-01A	0	Tumor	ACC
TCGA-OR-A5KY-01A	0.0802904	Tumor	ACC
TCGA-OR-A5J9-01A	0.0525395	Tumor	ACC
TCGA-OR-A5J1-01A	0.19148	Tumor	ACC
TCGA-OR-A5J5-01A	0.0153556	Tumor	ACC
TCGA-OR-A5L6-01A	0.0737333	Tumor	ACC
TCGA-OR-A5LP-01A	0.201551	Tumor	ACC
TCGA-OR-A5K9-01A	0.0263353	Tumor	ACC
TCGA-OR-A5J7-01A	0.0226527	Tumor	ACC
TCGA-PK-A5H9-01A	0.17538	Tumor	ACC
TCGA-OR-A5LR-01A	0.0825724	Tumor	ACC
TCGA-OR-A5JK-01A	1.55368	Tumor	ACC
TCGA-OR-A5J6-01A	0.28665	Tumor	ACC
TCGA-OR-A5LL-01A	0	Tumor	ACC
TCGA-OR-A5K3-01A	0.136362	Tumor	ACC
TCGA-OR-A5J3-01A	0	Tumor	ACC
TCGA-OR-A5L5-01A	0.185318	Tumor	ACC
TCGA-FD-A3SS-01A	0.167204	Tumor	BLCA
TCGA-FD-A43S-01A	2.08017	Tumor	BLCA
TCGA-UY-A78K-01A	2.56039	Tumor	BLCA
TCGA-DK-A2HX-01A	0.474162	Tumor	BLCA
TCGA-DK-A1A3-01A	0.943178	Tumor	BLCA
TCGA-GC-A6I3-01A	2.51804	Tumor	BLCA
TCGA-XF-AAMJ-01A	1.03294	Tumor	BLCA
TCGA-GC-A6I1-01A	2.96529	Tumor	BLCA
TCGA-ZF-A9RL-01A	0.224415	Tumor	BLCA
TCGA-DK-A3IL-01A	0.270669	Tumor	BLCA
TCGA-E7-A6MF-01A	0.293242	Tumor	BLCA
TCGA-BT-A20R-01A	0.190126	Tumor	BLCA
TCGA-H4-A2HQ-01A	0.841954	Tumor	BLCA
TCGA-GV-A3QH-01A	0.153296	Tumor	BLCA
TCGA-4Z-AA82-01A	0.5222	Tumor	BLCA
TCGA-E7-A4XJ-01A	0.165105	Tumor	BLCA
TCGA-XF-A8HE-01A	2.11037	Tumor	BLCA
TCGA-XF-A9T0-01A	1.37813	Tumor	BLCA
TCGA-FD-A5BT-01A	2.14693	Tumor	BLCA
TCGA-FD-A3SN-01A	0.275271	Tumor	BLCA
TCGA-G2-AA3C-01A	0.198752	Tumor	BLCA
TCGA-HQ-A2OE-01A	0.69863	Tumor	BLCA
TCGA-BL-A3JM-01A	3.0473	Tumor	BLCA
TCGA-XF-AAN3-01A	0.872598	Tumor	BLCA
TCGA-FD-A3SR-01A	0.93554	Tumor	BLCA
TCGA-4Z-AA89-01A	0.363117	Tumor	BLCA
TCGA-G2-A2EO-01A	2.6564	Tumor	BLCA
TCGA-ZF-AA5H-01A	1.57194	Tumor	BLCA
TCGA-BT-A20V-01A	0.62232	Tumor	BLCA
TCGA-GC-A3WC-01A	2.30659	Tumor	BLCA
TCGA-GV-A3JV-01A	1.14372	Tumor	BLCA
TCGA-YF-AA3M-01A	0.355254	Tumor	BLCA
TCGA-FD-A3B5-01A	0.295612	Tumor	BLCA
TCGA-BT-A20Q-11A	0	Normal	BLCA
TCGA-CF-A47V-01A	0.492899	Tumor	BLCA
TCGA-GU-A42P-01A	0.518886	Tumor	BLCA
TCGA-BT-A20T-01A	1.23136	Tumor	BLCA
TCGA-GC-A3BM-11A	0.604279	Normal	BLCA
TCGA-XF-AAN0-01A	1.38093	Tumor	BLCA
TCGA-E7-A7DV-01A	0.871031	Tumor	BLCA
TCGA-GV-A40E-01A	0.964297	Tumor	BLCA
TCGA-FJ-A3Z9-01A	0.0859376	Tumor	BLCA
TCGA-XF-A9ST-01A	0.0343591	Tumor	BLCA
TCGA-FJ-A3ZF-01A	0.179961	Tumor	BLCA
TCGA-K4-A3WV-11A	0.337365	Normal	BLCA
TCGA-YC-A89H-01A	1.07336	Tumor	BLCA
TCGA-CF-A9FM-01A	0.86459	Tumor	BLCA
TCGA-DK-A1AD-01A	0.639726	Tumor	BLCA
TCGA-G2-A2EK-01A	0.616663	Tumor	BLCA
TCGA-E5-A2PC-01A	1.07796	Tumor	BLCA
TCGA-C4-A0F1-01A	0.51365	Tumor	BLCA
TCGA-FD-A43N-01A	0.897205	Tumor	BLCA
TCGA-BL-A13J-01A	0.944712	Tumor	BLCA
TCGA-FD-A3SO-01A	1.05429	Tumor	BLCA
TCGA-XF-A8HD-01A	1.56501	Tumor	BLCA
TCGA-BT-A20X-01A	0.777729	Tumor	BLCA
TCGA-ZF-AA52-01A	0.592555	Tumor	BLCA
TCGA-DK-AA76-01A	0.0340711	Tumor	BLCA
TCGA-GV-A3JW-01A	0.118333	Tumor	BLCA
TCGA-FD-A3N6-01A	1.12873	Tumor	BLCA
TCGA-BT-A2LA-11A	0.2368	Normal	BLCA
TCGA-CU-A5W6-01A	0.510096	Tumor	BLCA
TCGA-DK-A2I4-01A	2.47976	Tumor	BLCA
TCGA-DK-AA6M-01A	1.52636	Tumor	BLCA
TCGA-4Z-AA7Y-01A	0.0746016	Tumor	BLCA
TCGA-DK-A3WY-01A	3.46036	Tumor	BLCA
TCGA-E7-A3X6-01A	1.13461	Tumor	BLCA
TCGA-K4-A3WV-01A	0.0578641	Tumor	BLCA
TCGA-DK-A3IQ-01A	0.149075	Tumor	BLCA
TCGA-ZF-AA56-01A	1.17109	Tumor	BLCA
TCGA-CU-A3QU-01A	0.0542101	Tumor	BLCA
TCGA-FD-A6TI-01A	0.177832	Tumor	BLCA
TCGA-XF-A9T3-01A	1.71753	Tumor	BLCA
TCGA-FD-A3B3-01A	2.76342	Tumor	BLCA
TCGA-BT-A20U-11A	0.563571	Normal	BLCA
TCGA-YF-AA3L-01A	0.450635	Tumor	BLCA
TCGA-K4-A54R-11A	1.02643	Normal	BLCA
TCGA-SY-A9G0-01A	0.847401	Tumor	BLCA
TCGA-ZF-A9R2-01A	0.0843295	Tumor	BLCA
TCGA-GU-AATQ-01A	0.741342	Tumor	BLCA
TCGA-FD-A5C1-01A	2.44933	Tumor	BLCA
TCGA-DK-A2I1-01A	0.999088	Tumor	BLCA
TCGA-CF-A5U8-01A	0.0303781	Tumor	BLCA
TCGA-UY-A9PB-01A	2.71876	Tumor	BLCA
TCGA-DK-A3X1-01A	0.599627	Tumor	BLCA
TCGA-DK-A1AC-01A	2.03148	Tumor	BLCA
TCGA-FD-A62N-01A	3.57198	Tumor	BLCA
TCGA-DK-AA75-01A	0.0513307	Tumor	BLCA
TCGA-XF-A9SL-01A	1.38366	Tumor	BLCA
TCGA-XF-A9T4-01A	0.683493	Tumor	BLCA
TCGA-XF-AAN2-01A	1.55332	Tumor	BLCA
TCGA-BT-A2LD-01A	0.429448	Tumor	BLCA
TCGA-BT-A20N-11A	0.255879	Normal	BLCA
TCGA-ZF-A9R1-01A	0.388821	Tumor	BLCA
TCGA-ZF-A9R9-01A	0.866562	Tumor	BLCA
TCGA-DK-A6AV-01A	1.28362	Tumor	BLCA
TCGA-XF-AAMY-01A	0.341058	Tumor	BLCA
TCGA-GU-A763-01A	0.0293785	Tumor	BLCA
TCGA-FD-A3B7-01A	1.87923	Tumor	BLCA
TCGA-FD-A3NA-01A	1.18672	Tumor	BLCA
TCGA-CF-A47T-01A	0.0873095	Tumor	BLCA
TCGA-CU-A0YN-11A	0.0351832	Normal	BLCA
TCGA-BT-A0S7-01A	0.365785	Tumor	BLCA
TCGA-GC-A3BM-01A	0.704246	Tumor	BLCA
TCGA-GD-A3OP-01A	0.506601	Tumor	BLCA
TCGA-SY-A9G5-01A	2.65644	Tumor	BLCA
TCGA-KQ-A41S-01A	0.306892	Tumor	BLCA
TCGA-4Z-AA7M-01A	0.284965	Tumor	BLCA
TCGA-FD-A3SJ-01A	0.618715	Tumor	BLCA
TCGA-E7-A677-01A	0.845598	Tumor	BLCA
TCGA-UY-A8OD-01A	1.18898	Tumor	BLCA
TCGA-DK-AA6L-01A	1.37033	Tumor	BLCA
TCGA-GD-A2C5-01A	0.265921	Tumor	BLCA
TCGA-K4-A4AC-01A	1.70016	Tumor	BLCA
TCGA-FD-A62O-01A	0.10517	Tumor	BLCA
TCGA-BT-A2LB-01A	1.60913	Tumor	BLCA
TCGA-FD-A3N5-01A	1.38065	Tumor	BLCA
TCGA-G2-A3VY-01A	0.124786	Tumor	BLCA
TCGA-DK-A1AA-01A	0.129213	Tumor	BLCA
TCGA-XF-A9SY-01A	2.6647	Tumor	BLCA
TCGA-DK-AA6Q-01A	1.57449	Tumor	BLCA
TCGA-G2-A2EL-01A	0.153173	Tumor	BLCA
TCGA-E7-A6ME-01A	0.695679	Tumor	BLCA
TCGA-HQ-A2OF-01A	0.0411278	Tumor	BLCA
TCGA-FD-A6TF-01A	0.814152	Tumor	BLCA
TCGA-FD-A3SP-01A	1.50224	Tumor	BLCA
TCGA-BT-A20P-01A	0.0952583	Tumor	BLCA
TCGA-GV-A40G-01A	0.0215112	Tumor	BLCA
TCGA-CF-A47S-01A	0.402985	Tumor	BLCA
TCGA-XF-A9T2-01A	1.61072	Tumor	BLCA
TCGA-CF-A9FH-01A	0.0179762	Tumor	BLCA
TCGA-ZF-AA4X-01A	0.33137	Tumor	BLCA
TCGA-XF-AAMQ-01A	1.74159	Tumor	BLCA
TCGA-CF-A3MH-01A	0.141848	Tumor	BLCA
TCGA-DK-AA6W-01A	1.25537	Tumor	BLCA
TCGA-KQ-A41O-01A	0	Tumor	BLCA
TCGA-FJ-A3Z7-01A	0.936301	Tumor	BLCA
TCGA-S5-AA26-01A	0.310848	Tumor	BLCA
TCGA-FD-A3B4-01A	1.48121	Tumor	BLCA
TCGA-GC-A3OO-01A	0.357331	Tumor	BLCA
TCGA-XF-A9SP-01A	0.842041	Tumor	BLCA
TCGA-FD-A3SL-01A	0.603177	Tumor	BLCA
TCGA-FD-A6TB-01A	2.39088	Tumor	BLCA
TCGA-FD-A6TA-01A	1.45567	Tumor	BLCA
TCGA-XF-A8HB-01A	0.151875	Tumor	BLCA
TCGA-UY-A8OB-01A	1.64587	Tumor	BLCA
TCGA-GU-A767-01A	0.273199	Tumor	BLCA
TCGA-FD-A43U-01A	1.96162	Tumor	BLCA
TCGA-DK-AA6T-01A	1.14694	Tumor	BLCA
TCGA-5N-A9KI-01A	0.563889	Tumor	BLCA
TCGA-XF-A8HF-01A	1.01408	Tumor	BLCA
TCGA-UY-A78L-01A	0.311517	Tumor	BLCA
TCGA-FD-A5C0-01A	0.366045	Tumor	BLCA
TCGA-UY-A9PE-01A	0.23678	Tumor	BLCA
TCGA-K4-A6FZ-01A	1.2647	Tumor	BLCA
TCGA-DK-A3IK-01A	0.236545	Tumor	BLCA
TCGA-LC-A66R-01A	1.97352	Tumor	BLCA
TCGA-GU-A762-01A	2.85791	Tumor	BLCA
TCGA-BT-A2LB-11A	0.903278	Normal	BLCA
TCGA-4Z-AA7O-01A	1.10249	Tumor	BLCA
TCGA-DK-A6B5-01A	1.22259	Tumor	BLCA
TCGA-C4-A0F0-01A	0.723431	Tumor	BLCA
TCGA-UY-A78N-01A	0.443465	Tumor	BLCA
TCGA-G2-AA3F-01A	0.315815	Tumor	BLCA
TCGA-ZF-AA53-01A	1.79863	Tumor	BLCA
TCGA-LT-A8JT-01A	0.970143	Tumor	BLCA
TCGA-XF-A8HI-01A	0.746936	Tumor	BLCA
TCGA-FJ-A3ZE-01A	0	Tumor	BLCA
TCGA-FD-A3SM-01A	0.199252	Tumor	BLCA
TCGA-DK-AA6X-01A	1.71739	Tumor	BLCA
TCGA-XF-A9SJ-01A	1.08988	Tumor	BLCA
TCGA-CF-A7I0-01A	0.434911	Tumor	BLCA
TCGA-GD-A3OQ-01A	0.505074	Tumor	BLCA
TCGA-CU-A0YO-01A	0.808177	Tumor	BLCA
TCGA-DK-AA71-01A	0.496326	Tumor	BLCA
TCGA-CF-A9FL-01A	0.227106	Tumor	BLCA
TCGA-ZF-AA5N-01A	0.480173	Tumor	BLCA
TCGA-UY-A9PF-01A	0.917764	Tumor	BLCA
TCGA-UY-A78P-01A	2.14856	Tumor	BLCA
TCGA-CF-A1HR-01A	0.484266	Tumor	BLCA
TCGA-DK-A3IN-01A	1.49875	Tumor	BLCA
TCGA-UY-A9PH-01A	2.78846	Tumor	BLCA
TCGA-GD-A76B-01A	2.02531	Tumor	BLCA
TCGA-ZF-AA58-01A	2.38175	Tumor	BLCA
TCGA-ZF-AA4V-01A	0.828483	Tumor	BLCA
TCGA-DK-AA6R-01A	1.0013	Tumor	BLCA
TCGA-FT-A61P-01A	1.24806	Tumor	BLCA
TCGA-2F-A9KQ-01A	0.0957728	Tumor	BLCA
TCGA-K4-A54R-01A	1.8288	Tumor	BLCA
TCGA-FD-A62S-01A	1.74603	Tumor	BLCA
TCGA-ZF-A9R3-01A	1.13506	Tumor	BLCA
TCGA-BT-A42F-01A	2.52008	Tumor	BLCA
TCGA-K4-A83P-01A	2.25124	Tumor	BLCA
TCGA-K4-A5RJ-01A	2.84682	Tumor	BLCA
TCGA-XF-A9SX-01A	3.04315	Tumor	BLCA
TCGA-KQ-A41N-01A	0.218282	Tumor	BLCA
TCGA-DK-A1AE-01A	0.740166	Tumor	BLCA
TCGA-DK-A3WX-01A	1.42929	Tumor	BLCA
TCGA-DK-A3WW-01A	2.96276	Tumor	BLCA
TCGA-XF-A9SK-01A	1.50342	Tumor	BLCA
TCGA-KQ-A41R-01A	0.632452	Tumor	BLCA
TCGA-CF-A3MG-01A	0.0627941	Tumor	BLCA
TCGA-CU-A0YR-01A	1.14961	Tumor	BLCA
TCGA-UY-A78M-01A	0.278486	Tumor	BLCA
TCGA-CF-A5UA-01A	0.234484	Tumor	BLCA
TCGA-ZF-A9RN-01A	1.76334	Tumor	BLCA
TCGA-4Z-AA81-01A	0.741431	Tumor	BLCA
TCGA-E7-A8O8-01A	0.154601	Tumor	BLCA
TCGA-BL-A0C8-01B	0	Tumor	BLCA
TCGA-GC-A3RB-01A	0.55038	Tumor	BLCA
TCGA-BT-A20O-01A	2.80351	Tumor	BLCA
TCGA-G2-A2ES-01A	1.47073	Tumor	BLCA
TCGA-DK-AA6P-01A	0.266337	Tumor	BLCA
TCGA-FD-A43P-01A	2.54198	Tumor	BLCA
TCGA-2F-A9KT-01A	0.112149	Tumor	BLCA
TCGA-CF-A9FF-01A	0.62759	Tumor	BLCA
TCGA-UY-A9PA-01A	1.62926	Tumor	BLCA
TCGA-E7-A7DU-01A	0.370929	Tumor	BLCA
TCGA-2F-A9KW-01A	0.447362	Tumor	BLCA
TCGA-4Z-AA87-01A	0.768679	Tumor	BLCA
TCGA-GU-A42Q-01A	0.247873	Tumor	BLCA
TCGA-E7-A97P-01A	1.74149	Tumor	BLCA
TCGA-XF-AAMG-01A	0.975063	Tumor	BLCA
TCGA-BT-A3PH-01A	0.0981731	Tumor	BLCA
TCGA-ZF-AA4R-01A	0.79956	Tumor	BLCA
TCGA-ZF-AA5P-01A	1.29817	Tumor	BLCA
TCGA-DK-A3X2-01A	0.0498766	Tumor	BLCA
TCGA-YC-A8S6-01A	1.78274	Tumor	BLCA
TCGA-K4-A4AB-01B	0.693933	Tumor	BLCA
TCGA-GC-A3RC-01A	2.75852	Tumor	BLCA
TCGA-BL-A0C8-01A	0.131083	Tumor	BLCA
TCGA-GU-AATP-01A	0.879343	Tumor	BLCA
TCGA-CF-A1HS-01A	0.823434	Tumor	BLCA
TCGA-ZF-AA4U-01A	0.138135	Tumor	BLCA
TCGA-GV-A3QF-01A	0.0280261	Tumor	BLCA
TCGA-GC-A4ZW-01A	0.684612	Tumor	BLCA
TCGA-ZF-A9RD-01A	2.14728	Tumor	BLCA
TCGA-GU-A766-01A	3.45261	Tumor	BLCA
TCGA-G2-A2EF-01A	3.05428	Tumor	BLCA
TCGA-FD-A5BY-01A	0.370595	Tumor	BLCA
TCGA-CF-A8HX-01A	0.233719	Tumor	BLCA
TCGA-GV-A6ZA-01A	1.43362	Tumor	BLCA
TCGA-DK-A1A5-01A	0.856281	Tumor	BLCA
TCGA-4Z-AA7N-01A	3.22099	Tumor	BLCA
TCGA-GC-A3RD-01A	0.158782	Tumor	BLCA
TCGA-G2-A3IE-01A	0.79333	Tumor	BLCA
TCGA-FD-A5BZ-01A	0.685816	Tumor	BLCA
TCGA-BT-A3PJ-01A	2.74097	Tumor	BLCA
TCGA-CU-A72E-01A	0.278568	Tumor	BLCA
TCGA-ZF-A9RM-01A	0.133644	Tumor	BLCA
TCGA-FD-A6TH-01A	0.372267	Tumor	BLCA
TCGA-GD-A3OS-01A	0.71494	Tumor	BLCA
TCGA-DK-A3IS-01A	0.434307	Tumor	BLCA
TCGA-K4-A3WS-01A	1.94281	Tumor	BLCA
TCGA-GD-A2C5-11A	1.46539	Normal	BLCA
TCGA-4Z-AA7R-01A	0.230116	Tumor	BLCA
TCGA-DK-A6B1-01A	0.320237	Tumor	BLCA
TCGA-GV-A3QI-01A	0.0397957	Tumor	BLCA
TCGA-DK-A6AW-01A	0.338522	Tumor	BLCA
TCGA-BT-A20W-01A	1.71157	Tumor	BLCA
TCGA-DK-A3IU-01A	2.11539	Tumor	BLCA
TCGA-K4-A5RI-11A	2.83341	Normal	BLCA
TCGA-GC-A3YS-01A	2.08253	Tumor	BLCA
TCGA-4Z-AA7Q-01A	2.53193	Tumor	BLCA
TCGA-LT-A5Z6-01A	1.03571	Tumor	BLCA
TCGA-GC-A3I6-01A	1.68114	Tumor	BLCA
TCGA-E7-A5KF-01A	0.0386325	Tumor	BLCA
TCGA-DK-A3IM-01A	0.276691	Tumor	BLCA
TCGA-CF-A47X-01A	0.23386	Tumor	BLCA
TCGA-BT-A2LA-01A	0.154701	Tumor	BLCA
TCGA-GV-A3QK-01B	2.18163	Tumor	BLCA
TCGA-FD-A6TD-01A	2.46578	Tumor	BLCA
TCGA-XF-AAMX-01A	0.516699	Tumor	BLCA
TCGA-ZF-A9R5-01A	0.626229	Tumor	BLCA
TCGA-XF-A8HC-01A	0.140494	Tumor	BLCA
TCGA-ZF-A9RF-01A	1.52654	Tumor	BLCA
TCGA-H4-A2HO-01A	1.06008	Tumor	BLCA
TCGA-BT-A42E-01A	2.63571	Tumor	BLCA
TCGA-FD-A5BU-01A	1.53511	Tumor	BLCA
TCGA-XF-A9T6-01A	1.11256	Tumor	BLCA
TCGA-ZF-AA4T-01A	0.319794	Tumor	BLCA
TCGA-FD-A3B6-01A	1.59931	Tumor	BLCA
TCGA-4Z-AA80-01A	0.708517	Tumor	BLCA
TCGA-GC-A6I3-11A	4.05523	Normal	BLCA
TCGA-XF-A9SW-01A	0.983392	Tumor	BLCA
TCGA-E7-A5KE-01A	0.165089	Tumor	BLCA
TCGA-DK-AA6S-01A	1.87772	Tumor	BLCA
TCGA-FD-A5BR-01A	1.8646	Tumor	BLCA
TCGA-FD-A6TC-01A	0.285714	Tumor	BLCA
TCGA-XF-AAN1-01A	0.185135	Tumor	BLCA
TCGA-DK-A3IV-01A	1.7973	Tumor	BLCA
TCGA-PQ-A6FN-01A	0.827759	Tumor	BLCA
TCGA-K4-A5RI-01A	0.249508	Tumor	BLCA
TCGA-ZF-A9R7-01A	2.79484	Tumor	BLCA
TCGA-XF-A9SM-01A	3.16637	Tumor	BLCA
TCGA-BL-A13J-11A	0.0183766	Normal	BLCA
TCGA-FD-A6TE-01A	0.65276	Tumor	BLCA
TCGA-XF-AAME-01A	2.86339	Tumor	BLCA
TCGA-BT-A42C-01A	0.458049	Tumor	BLCA
TCGA-CF-A47Y-01A	0.0838136	Tumor	BLCA
TCGA-E7-A519-01A	1.294	Tumor	BLCA
TCGA-FD-A43Y-01A	1.33153	Tumor	BLCA
TCGA-BL-A5ZZ-01A	1.59619	Tumor	BLCA
TCGA-CF-A3MF-01A	0.0717336	Tumor	BLCA
TCGA-FD-A3B8-01A	2.99349	Tumor	BLCA
TCGA-BL-A13I-01B	2.18942	Tumor	BLCA
TCGA-DK-A1A7-01A	0.496201	Tumor	BLCA
TCGA-DK-A1A6-01A	1.15397	Tumor	BLCA
TCGA-DK-A6B2-01A	1.0743	Tumor	BLCA
TCGA-DK-AA74-01A	2.81803	Tumor	BLCA
TCGA-ZF-AA4N-01A	1.55041	Tumor	BLCA
TCGA-BT-A0YX-01A	1.63669	Tumor	BLCA
TCGA-R3-A69X-01A	1.28636	Tumor	BLCA
TCGA-XF-AAMW-01A	1.70973	Tumor	BLCA
TCGA-C4-A0EZ-01A	0.269197	Tumor	BLCA
TCGA-E7-A678-01A	0.278425	Tumor	BLCA
TCGA-G2-A3IB-01A	0.26936	Tumor	BLCA
TCGA-BL-A13J-01B	1.96641	Tumor	BLCA
TCGA-DK-A3IT-01A	0.731016	Tumor	BLCA
TCGA-MV-A51V-01A	0.0498655	Tumor	BLCA
TCGA-UY-A78O-01A	0.456789	Tumor	BLCA
TCGA-FD-A6TK-01A	2.32605	Tumor	BLCA
TCGA-4Z-AA83-01A	0.753249	Tumor	BLCA
TCGA-DK-A2I6-01A	0.271693	Tumor	BLCA
TCGA-XF-AAN4-01A	1.73885	Tumor	BLCA
TCGA-GD-A3OP-11A	0.746284	Normal	BLCA
TCGA-BT-A20R-11A	0.109537	Normal	BLCA
TCGA-CF-A27C-01A	0.130591	Tumor	BLCA
TCGA-5N-A9KM-01A	0.802841	Tumor	BLCA
TCGA-BT-A20U-01A	0.504941	Tumor	BLCA
TCGA-YC-A9TC-01A	0.656039	Tumor	BLCA
TCGA-E7-A6MD-01A	1.37391	Tumor	BLCA
TCGA-K4-A5RH-01A	2.14978	Tumor	BLCA
TCGA-XF-AAMH-01A	2.17667	Tumor	BLCA
TCGA-DK-A1AB-01A	0.920769	Tumor	BLCA
TCGA-E5-A4TZ-01A	0.394155	Tumor	BLCA
TCGA-FD-A43X-01A	0.034486	Tumor	BLCA
TCGA-XF-A9SU-01A	0.736534	Tumor	BLCA
TCGA-BT-A20N-01A	0.377711	Tumor	BLCA
TCGA-BT-A20J-01A	1.81142	Tumor	BLCA
TCGA-E7-A4IJ-01A	0.688755	Tumor	BLCA
TCGA-CF-A47W-01A	0	Tumor	BLCA
TCGA-XF-A9SV-01A	0.0837564	Tumor	BLCA
TCGA-K4-AAQO-01A	1.01924	Tumor	BLCA
TCGA-CU-A3YL-01A	0.932678	Tumor	BLCA
TCGA-DK-A2I2-01A	1.54717	Tumor	BLCA
TCGA-4Z-AA84-01A	0.47326	Tumor	BLCA
TCGA-DK-A1AF-01A	1.55259	Tumor	BLCA
TCGA-E5-A4U1-01A	0.204747	Tumor	BLCA
TCGA-BT-A20Q-01A	1.0924	Tumor	BLCA
TCGA-ZF-A9R4-01A	0.865843	Tumor	BLCA
TCGA-KQ-A41Q-01A	0.215647	Tumor	BLCA
TCGA-E7-A8O7-01A	0.598215	Tumor	BLCA
TCGA-ZF-AA4W-01A	0.379628	Tumor	BLCA
TCGA-XF-AAN7-01A	0.587749	Tumor	BLCA
TCGA-XF-A8HH-01A	0.687206	Tumor	BLCA
TCGA-FD-A5BX-01A	0.685954	Tumor	BLCA
TCGA-ZF-A9RE-01A	0.174758	Tumor	BLCA
TCGA-FT-A3EE-01A	0.234159	Tumor	BLCA
TCGA-XF-A9T5-01A	2.7692	Tumor	BLCA
TCGA-XF-AAML-01A	1.31023	Tumor	BLCA
TCGA-BT-A3PK-01A	1.20019	Tumor	BLCA
TCGA-CF-A3MI-01A	0.230237	Tumor	BLCA
TCGA-E7-A541-01A	1.02181	Tumor	BLCA
TCGA-ZF-AA54-01A	1.19117	Tumor	BLCA
TCGA-CU-A0YR-11A	0.682758	Normal	BLCA
TCGA-XF-AAMZ-01A	1.2995	Tumor	BLCA
TCGA-CF-A8HY-01A	0.213883	Tumor	BLCA
TCGA-GV-A3QG-01A	2.09768	Tumor	BLCA
TCGA-DK-A6B6-01A	1.67731	Tumor	BLCA
TCGA-DK-A6B0-01A	0.0742308	Tumor	BLCA
TCGA-E7-A97Q-01A	0.770898	Tumor	BLCA
TCGA-2F-A9KP-01A	0.215638	Tumor	BLCA
TCGA-FD-A62P-01A	1.41628	Tumor	BLCA
TCGA-XF-A8HG-01A	0.0315112	Tumor	BLCA
TCGA-4Z-AA86-01A	2.99424	Tumor	BLCA
TCGA-GD-A6C6-01A	0.483997	Tumor	BLCA
TCGA-G2-A2EJ-01A	1.28295	Tumor	BLCA
TCGA-UY-A9PD-01A	0.680968	Tumor	BLCA
TCGA-S5-A6DX-01A	2.16162	Tumor	BLCA
TCGA-FD-A3SQ-01A	0.858425	Tumor	BLCA
TCGA-DK-AA77-01A	0.96765	Tumor	BLCA
TCGA-BL-A13I-01A	1.0422	Tumor	BLCA
TCGA-K4-A6MB-01A	0.496749	Tumor	BLCA
TCGA-ZF-AA51-01A	2.11142	Tumor	BLCA
TCGA-E7-A7PW-01A	0.37065	Tumor	BLCA
TCGA-E7-A85H-01A	1.51212	Tumor	BLCA
TCGA-GC-A3WC-11A	1.94039	Normal	BLCA
TCGA-XF-AAMR-01A	0.536271	Tumor	BLCA
TCGA-FD-A6TG-01A	0.473984	Tumor	BLCA
TCGA-2F-A9KO-01A	2.11528	Tumor	BLCA
TCGA-HQ-A5ND-01A	0.513243	Tumor	BLCA
TCGA-G2-AA3B-01A	1.51841	Tumor	BLCA
TCGA-PQ-A6FI-01A	1.54461	Tumor	BLCA
TCGA-C4-A0F7-01A	0.243511	Tumor	BLCA
TCGA-FD-A5BS-01A	3.5948	Tumor	BLCA
TCGA-GV-A3JX-01A	1.72054	Tumor	BLCA
TCGA-XF-AAMT-01A	1.1009	Tumor	BLCA
TCGA-XF-A9T8-01A	2.70452	Tumor	BLCA
TCGA-BT-A20W-11A	1.49601	Normal	BLCA
TCGA-4Z-AA7S-01A	0.0715257	Tumor	BLCA
TCGA-XF-A9SH-01A	0.858099	Tumor	BLCA
TCGA-DK-A1AG-01A	0.402244	Tumor	BLCA
TCGA-GD-A3OQ-11A	0.511603	Normal	BLCA
TCGA-2F-A9KR-01A	0.476447	Tumor	BLCA
TCGA-DK-AA6U-01A	0.480113	Tumor	BLCA
TCGA-C4-A0F6-01A	0.362084	Tumor	BLCA
TCGA-K4-A3WU-01B	1.34602	Tumor	BLCA
TCGA-CU-A0YN-01A	1.75581	Tumor	BLCA
TCGA-FJ-A871-01A	0.178257	Tumor	BLCA
TCGA-G2-A2EC-01A	1.86223	Tumor	BLCA
TCGA-FD-A5BV-01A	0.409637	Tumor	BLCA
TCGA-E7-A7XN-01A	2.3418	Tumor	BLCA
TCGA-GU-A764-01A	1.78338	Tumor	BLCA
TCGA-XF-AAN8-01A	1.18787	Tumor	BLCA
TCGA-XF-A9SZ-01A	0.972294	Tumor	BLCA
TCGA-GU-AATO-01A	1.41019	Tumor	BLCA
TCGA-ZF-A9RC-01A	0.211116	Tumor	BLCA
TCGA-ZF-A9R0-01A	0.711282	Tumor	BLCA
TCGA-KQ-A41P-01A	0.514033	Tumor	BLCA
TCGA-4Z-AA7W-01A	4.18682	Tumor	BLCA
TCGA-HQ-A5NE-01A	1.10193	Tumor	BLCA
TCGA-CU-A3KJ-01A	1.47208	Tumor	BLCA
TCGA-UY-A8OC-01A	0.310343	Tumor	BLCA
TCGA-E7-A3Y1-01A	0.179275	Tumor	BLCA
TCGA-XF-AAN5-01A	2.15439	Tumor	BLCA
TCGA-G2-AA3D-01A	0.559946	Tumor	BLCA
TCGA-GU-A42R-01A	0.278251	Tumor	BLCA
TCGA-XF-A9SI-01A	3.45818	Tumor	BLCA
TCGA-GV-A3JZ-01A	0.513515	Tumor	BLCA
TCGA-E9-A1NI-01A	0.39913	Tumor	BRCA
TCGA-A1-A0SP-01A	1.23569	Tumor	BRCA
TCGA-BH-A1EU-11A	0.219795	Normal	BRCA
TCGA-A8-A06X-01A	1.32348	Tumor	BRCA
TCGA-E2-A14T-01A	0.198648	Tumor	BRCA
TCGA-AC-A8OS-01A	0.991538	Tumor	BRCA
TCGA-A8-A09K-01A	1.13305	Tumor	BRCA
TCGA-OL-A5RY-01A	2.14888	Tumor	BRCA
TCGA-BH-A0DG-01A	1.05705	Tumor	BRCA
TCGA-B6-A0I9-01A	0.585928	Tumor	BRCA
TCGA-A2-A0CP-01A	0.287153	Tumor	BRCA
TCGA-A8-A07S-01A	0.244823	Tumor	BRCA
TCGA-AO-A12H-01A	0	Tumor	BRCA
TCGA-BH-A203-11A	0.280434	Normal	BRCA
TCGA-AR-A1AU-01A	0.49781	Tumor	BRCA
TCGA-D8-A1X9-01A	1.53868	Tumor	BRCA
TCGA-E9-A1RH-11A	0.286306	Normal	BRCA
TCGA-A8-A07R-01A	0.303988	Tumor	BRCA
TCGA-AO-A12C-01A	0.10586	Tumor	BRCA
TCGA-V7-A7HQ-01A	0.256917	Tumor	BRCA
TCGA-A2-A1FZ-01A	0.310446	Tumor	BRCA
TCGA-AR-A251-01A	0.933274	Tumor	BRCA
TCGA-BH-A18J-11A	0.274111	Normal	BRCA
TCGA-EW-A1PF-01A	0.66255	Tumor	BRCA
TCGA-BH-A18T-01A	1.11477	Tumor	BRCA
TCGA-AR-A24S-01A	1.34557	Tumor	BRCA
TCGA-AN-A041-01A	0.276449	Tumor	BRCA
TCGA-BH-A0E0-11A	0.900355	Normal	BRCA
TCGA-E2-A1LL-01A	0.578942	Tumor	BRCA
TCGA-E2-A1IJ-01A	1.21942	Tumor	BRCA
TCGA-AR-A24O-01A	0.738137	Tumor	BRCA
TCGA-XX-A899-01A	1.76473	Tumor	BRCA
TCGA-D8-A1XK-01A	1.17473	Tumor	BRCA
TCGA-AC-A5XS-01A	1.39692	Tumor	BRCA
TCGA-BH-A18L-01A	0.111926	Tumor	BRCA
TCGA-OL-A66J-01A	0.338549	Tumor	BRCA
TCGA-PE-A5DD-01A	0.744339	Tumor	BRCA
TCGA-AN-A04D-01A	0.114896	Tumor	BRCA
TCGA-4H-AAAK-01A	1.01781	Tumor	BRCA
TCGA-E9-A5FL-01A	0.632997	Tumor	BRCA
TCGA-E9-A24A-01A	0.648118	Tumor	BRCA
TCGA-BH-A1FM-01A	0.107313	Tumor	BRCA
TCGA-A8-A07C-01A	1.88439	Tumor	BRCA
TCGA-AR-A24Q-01A	0.929102	Tumor	BRCA
TCGA-AR-A2LE-01A	0.16458	Tumor	BRCA
TCGA-AR-A0U4-01A	1.41606	Tumor	BRCA
TCGA-GM-A2DN-01A	1.87513	Tumor	BRCA
TCGA-A7-A13D-01A	0.104707	Tumor	BRCA
TCGA-D8-A1JG-01B	1.75424	Tumor	BRCA
TCGA-E2-A570-01A	0.63577	Tumor	BRCA
TCGA-A2-A04Q-01A	2.716	Tumor	BRCA
TCGA-A7-A6VV-01A	1.05799	Tumor	BRCA
TCGA-E2-A1IG-01A	0.0732122	Tumor	BRCA
TCGA-E9-A1N6-01A	0.615299	Tumor	BRCA
TCGA-E9-A1NC-01A	1.70679	Tumor	BRCA
TCGA-A7-A3IZ-01A	0.0980035	Tumor	BRCA
TCGA-BH-A18U-11A	0.269459	Normal	BRCA
TCGA-AN-A0AK-01A	0.755745	Tumor	BRCA
TCGA-D8-A1JM-01A	0.845797	Tumor	BRCA
TCGA-OL-A5S0-01A	1.73371	Tumor	BRCA
TCGA-A8-A06Z-01A	0.099852	Tumor	BRCA
TCGA-AQ-A54O-01A	1.42671	Tumor	BRCA
TCGA-E2-A15S-01A	0.122619	Tumor	BRCA
TCGA-BH-A1ET-11B	1.04752	Normal	BRCA
TCGA-BH-A18R-11A	0.619154	Normal	BRCA
TCGA-EW-A423-01A	0.502384	Tumor	BRCA
TCGA-C8-A273-01A	0.793398	Tumor	BRCA
TCGA-OL-A5RV-01A	0.492143	Tumor	BRCA
TCGA-AC-A2FM-01A	0.284478	Tumor	BRCA
TCGA-AO-A0JM-01A	1.08883	Tumor	BRCA
TCGA-BH-A0DP-01A	0.382113	Tumor	BRCA
TCGA-A2-A25E-01A	0.89231	Tumor	BRCA
TCGA-B6-A2IU-01A	0.331019	Tumor	BRCA
TCGA-BH-A18P-01A	0.759275	Tumor	BRCA
TCGA-E9-A22B-01A	0.4844	Tumor	BRCA
TCGA-A2-A0SW-01A	1.0999	Tumor	BRCA
TCGA-E2-A107-01A	0.201997	Tumor	BRCA
TCGA-E2-A1B6-01A	3.4923	Tumor	BRCA
TCGA-D8-A1XW-01A	0.865739	Tumor	BRCA
TCGA-A7-A0DC-01A	0.137618	Tumor	BRCA
TCGA-EW-A6SD-01A	1.29058	Tumor	BRCA
TCGA-AO-A0J3-01A	0.104049	Tumor	BRCA
TCGA-A7-A0DC-11A	0.608142	Normal	BRCA
TCGA-AN-A03X-01A	0.154535	Tumor	BRCA
TCGA-BH-A1FM-11B	0.29605	Normal	BRCA
TCGA-A8-A099-01A	0.453747	Tumor	BRCA
TCGA-E2-A14Z-01A	2.24274	Tumor	BRCA
TCGA-AR-A5QP-01A	0.437306	Tumor	BRCA
TCGA-AC-A62X-01A	0.320138	Tumor	BRCA
TCGA-BH-A42V-01A	1.24889	Tumor	BRCA
TCGA-B6-A0RS-01A	1.46982	Tumor	BRCA
TCGA-D8-A1JL-01A	2.36394	Tumor	BRCA
TCGA-BH-A0DZ-01A	0.448048	Tumor	BRCA
TCGA-A8-A06Y-01A	0	Tumor	BRCA
TCGA-B6-A1KC-01B	0.18716	Tumor	BRCA
TCGA-C8-A135-01A	0.410643	Tumor	BRCA
TCGA-5L-AAT1-01A	2.07686	Tumor	BRCA
TCGA-AR-A24R-01A	1.4606	Tumor	BRCA
TCGA-S3-AA0Z-01A	1.39104	Tumor	BRCA
TCGA-D8-A1J8-01A	1.8829	Tumor	BRCA
TCGA-A2-A0ER-01A	0.331064	Tumor	BRCA
TCGA-E9-A1ND-01A	2.64806	Tumor	BRCA
TCGA-GI-A2C8-11A	0.00810093	Normal	BRCA
TCGA-A2-A1G1-01A	1.96278	Tumor	BRCA
TCGA-A2-A0SU-01A	0.571862	Tumor	BRCA
TCGA-E2-A1LB-01A	0.32869	Tumor	BRCA
TCGA-E9-A1RD-01A	0.454425	Tumor	BRCA
TCGA-OL-A6VQ-01A	0.960371	Tumor	BRCA
TCGA-AQ-A04J-01A	1.79171	Tumor	BRCA
TCGA-AQ-A1H3-01A	0.720346	Tumor	BRCA
TCGA-A2-A259-01A	1.24348	Tumor	BRCA
TCGA-WT-AB44-01A	0.426493	Tumor	BRCA
TCGA-B6-A0IN-01A	0.850809	Tumor	BRCA
TCGA-E9-A1R3-01A	0.501169	Tumor	BRCA
TCGA-A8-A086-01A	0.316812	Tumor	BRCA
TCGA-AC-A3BB-01A	1.2124	Tumor	BRCA
TCGA-AC-A2QI-01A	0.540191	Tumor	BRCA
TCGA-BH-A1F5-01A	0.0851788	Tumor	BRCA
TCGA-AC-A3HN-01A	0.877501	Tumor	BRCA
TCGA-BH-A1FG-01A	0.238926	Tumor	BRCA
TCGA-BH-A0DV-01A	0.0599133	Tumor	BRCA
TCGA-UL-AAZ6-01A	0.305802	Tumor	BRCA
TCGA-AR-A255-01A	1.55215	Tumor	BRCA
TCGA-LD-A7W6-01A	0.791022	Tumor	BRCA
TCGA-AR-A24Z-01A	0.39251	Tumor	BRCA
TCGA-A1-A0SO-01A	0.479976	Tumor	BRCA
TCGA-A2-A3XS-01A	1.21036	Tumor	BRCA
TCGA-D8-A1X6-01A	0.429319	Tumor	BRCA
TCGA-BH-A0HF-01A	0.295454	Tumor	BRCA
TCGA-A7-A3J0-01A	0.801276	Tumor	BRCA
TCGA-AC-A23C-01A	1.09198	Tumor	BRCA
TCGA-LL-A442-01A	0.185379	Tumor	BRCA
TCGA-S3-A6ZH-01A	0.441426	Tumor	BRCA
TCGA-AC-A8OR-01A	0.0350545	Tumor	BRCA
TCGA-AR-A1AX-01A	2.16367	Tumor	BRCA
TCGA-D8-A1XO-01A	0.414864	Tumor	BRCA
TCGA-E9-A1R2-01A	0.946061	Tumor	BRCA
TCGA-D8-A27M-01A	2.30712	Tumor	BRCA
TCGA-AN-A0FY-01A	0.723313	Tumor	BRCA
TCGA-BH-A0DX-01A	0.655519	Tumor	BRCA
TCGA-EW-A1IY-01A	1.88316	Tumor	BRCA
TCGA-A2-A04N-01A	0.345621	Tumor	BRCA
TCGA-A2-A0YF-01A	0.186993	Tumor	BRCA
TCGA-PE-A5DE-01A	2.09551	Tumor	BRCA
TCGA-BH-A1FN-11A	0.877053	Normal	BRCA
TCGA-EW-A1J5-01A	2.33244	Tumor	BRCA
TCGA-AO-A0JE-01A	1.93267	Tumor	BRCA
TCGA-BH-A1FN-01A	0.532245	Tumor	BRCA
TCGA-BH-A18V-01A	1.53422	Tumor	BRCA
TCGA-AC-A23H-11A	0.131189	Normal	BRCA
TCGA-BH-A0BF-01A	2.48592	Tumor	BRCA
TCGA-B6-A409-01A	0.597246	Tumor	BRCA
TCGA-A2-A0CL-01A	3.35577	Tumor	BRCA
TCGA-A2-A0CO-01A	1.96916	Tumor	BRCA
TCGA-E2-A158-11A	0.251856	Normal	BRCA
TCGA-AC-A3QP-01A	0.285455	Tumor	BRCA
TCGA-AC-A2QJ-01A	0.550292	Tumor	BRCA
TCGA-B6-A0RM-01A	0.203591	Tumor	BRCA
TCGA-D8-A1JS-01A	0.0209429	Tumor	BRCA
TCGA-E9-A1RB-11A	0.479549	Normal	BRCA
TCGA-A7-A26J-01A	0.928575	Tumor	BRCA
TCGA-A7-A13H-01A	1.22539	Tumor	BRCA
TCGA-AO-A126-01A	0.844987	Tumor	BRCA
TCGA-BH-A6R8-01A	1.63741	Tumor	BRCA
TCGA-A7-A0DB-01C	0.523686	Tumor	BRCA
TCGA-AC-A3TM-01A	0.590436	Tumor	BRCA
TCGA-AR-A0TQ-01A	1.48904	Tumor	BRCA
TCGA-GM-A2DH-01A	2.7921	Tumor	BRCA
TCGA-B6-A0RI-01A	0.234677	Tumor	BRCA
TCGA-A2-A1G0-01A	0.832429	Tumor	BRCA
TCGA-A2-A1FX-01A	0.533702	Tumor	BRCA
TCGA-A7-A26G-01A	1.60028	Tumor	BRCA
TCGA-E2-A1LI-01A	1.00287	Tumor	BRCA
TCGA-A8-A08P-01A	2.18168	Tumor	BRCA
TCGA-E2-A1IN-01A	0.348882	Tumor	BRCA
TCGA-BH-A0HA-01A	1.3294	Tumor	BRCA
TCGA-AO-A1KR-01A	1.40489	Tumor	BRCA
TCGA-3C-AALK-01A	1.10953	Tumor	BRCA
TCGA-BH-A0BV-01A	0.636261	Tumor	BRCA
TCGA-E2-A1IH-01A	1.88512	Tumor	BRCA
TCGA-XX-A89A-01A	1.71225	Tumor	BRCA
TCGA-E9-A1RH-01A	0.44259	Tumor	BRCA
TCGA-A8-A085-01A	0.00701136	Tumor	BRCA
TCGA-E9-A1N3-01A	0.0510666	Tumor	BRCA
TCGA-BH-A1EW-11B	1.19157	Normal	BRCA
TCGA-D8-A13Y-01A	0.024936	Tumor	BRCA
TCGA-AO-A0JB-01A	0.169683	Tumor	BRCA
TCGA-AC-A6IV-01A	1.71965	Tumor	BRCA
TCGA-A8-A09M-01A	1.3861	Tumor	BRCA
TCGA-BH-A0GY-01A	0.870659	Tumor	BRCA
TCGA-AR-A2LL-01A	0.525177	Tumor	BRCA
TCGA-BH-A208-01A	0.605723	Tumor	BRCA
TCGA-E2-A15I-11A	0.361828	Normal	BRCA
TCGA-EW-A1PE-01A	1.2983	Tumor	BRCA
TCGA-AO-A125-01A	0	Tumor	BRCA
TCGA-E2-A1B1-01A	1.58263	Tumor	BRCA
TCGA-BH-A0C0-01A	2.46531	Tumor	BRCA
TCGA-A7-A26I-01B	2.10894	Tumor	BRCA
TCGA-AO-A0JJ-01A	0.667276	Tumor	BRCA
TCGA-AR-A2LH-01A	1.31247	Tumor	BRCA
TCGA-A2-A3XW-01A	0.766011	Tumor	BRCA
TCGA-AR-A0TS-01A	1.79231	Tumor	BRCA
TCGA-BH-A0AV-01A	0.190674	Tumor	BRCA
TCGA-A8-A07B-01A	0.856312	Tumor	BRCA
TCGA-LL-A73Z-01A	1.32447	Tumor	BRCA
TCGA-BH-A0BA-11A	0.626662	Normal	BRCA
TCGA-BH-A0B3-11B	0.765677	Normal	BRCA
TCGA-B6-A402-01A	0.240668	Tumor	BRCA
TCGA-AR-A0TT-01A	2.58193	Tumor	BRCA
TCGA-EW-A6SB-01A	2.76133	Tumor	BRCA
TCGA-AC-A2FB-01A	2.16254	Tumor	BRCA
TCGA-AC-A62V-01A	0.217984	Tumor	BRCA
TCGA-D8-A1XQ-01A	2.02674	Tumor	BRCA
TCGA-BH-A0DD-01A	0.9604	Tumor	BRCA
TCGA-Z7-A8R6-01A	0.665734	Tumor	BRCA
TCGA-OL-A5DA-01A	0.529934	Tumor	BRCA
TCGA-WT-AB41-01A	2.75436	Tumor	BRCA
TCGA-E2-A1LA-01A	1.61309	Tumor	BRCA
TCGA-AR-A24N-01A	0.610742	Tumor	BRCA
TCGA-E9-A3QA-01A	2.93694	Tumor	BRCA
TCGA-BH-A0DO-11A	0.439432	Normal	BRCA
TCGA-E2-A15J-01A	0.137313	Tumor	BRCA
TCGA-LL-A73Y-01A	2.46931	Tumor	BRCA
TCGA-A2-A4RY-01A	0.716395	Tumor	BRCA
TCGA-D8-A1XU-01A	0.569625	Tumor	BRCA
TCGA-E2-A1LS-11A	0.112693	Normal	BRCA
TCGA-AN-A0FJ-01A	1.11578	Tumor	BRCA
TCGA-BH-A0DK-01A	1.85337	Tumor	BRCA
TCGA-B6-A0IJ-01A	1.74303	Tumor	BRCA
TCGA-LL-A7SZ-01A	2.66737	Tumor	BRCA
TCGA-C8-A26Y-01A	1.04799	Tumor	BRCA
TCGA-GI-A2C9-11A	1.35397	Normal	BRCA
TCGA-BH-A0BQ-11A	0.508907	Normal	BRCA
TCGA-A8-A06R-01A	1.54136	Tumor	BRCA
TCGA-AO-A128-01A	3.38899	Tumor	BRCA
TCGA-E2-A1BC-01A	0.345719	Tumor	BRCA
TCGA-A7-A0CE-11A	0.846858	Normal	BRCA
TCGA-B6-A0I6-01A	1.00726	Tumor	BRCA
TCGA-BH-A1ET-01A	0.572267	Tumor	BRCA
TCGA-A2-A04V-01A	0.118202	Tumor	BRCA
TCGA-A7-A2KD-01A	1.5083	Tumor	BRCA
TCGA-A7-A0CE-01A	0.721231	Tumor	BRCA
TCGA-D8-A1JE-01A	0.269955	Tumor	BRCA
TCGA-B6-A0WX-01A	1.31824	Tumor	BRCA
TCGA-A7-A4SB-01A	0.280002	Tumor	BRCA
TCGA-EW-A1J1-01A	1.04853	Tumor	BRCA
TCGA-A2-A0YM-01A	1.23818	Tumor	BRCA
TCGA-A8-A0A4-01A	0.144264	Tumor	BRCA
TCGA-A2-A0EM-01A	0.181917	Tumor	BRCA
TCGA-AR-A24X-01A	0.540143	Tumor	BRCA
TCGA-C8-A132-01A	1.57259	Tumor	BRCA
TCGA-AN-A049-01A	0.749553	Tumor	BRCA
TCGA-A2-A0SY-01A	0.406327	Tumor	BRCA
TCGA-B6-A0RU-01A	0.318031	Tumor	BRCA
TCGA-AR-A0TX-01A	1.88906	Tumor	BRCA
TCGA-BH-A0HQ-01A	0.0140193	Tumor	BRCA
TCGA-E2-A15C-01A	0.408215	Tumor	BRCA
TCGA-AQ-A54N-01A	0.435683	Tumor	BRCA
TCGA-A8-A07I-01A	1.37014	Tumor	BRCA
TCGA-B6-A1KI-01A	0.0175993	Tumor	BRCA
TCGA-B6-A0RH-01A	0.482306	Tumor	BRCA
TCGA-BH-A5IZ-01A	0.130733	Tumor	BRCA
TCGA-AN-A0XU-01A	1.00847	Tumor	BRCA
TCGA-LD-A74U-01A	0.482775	Tumor	BRCA
TCGA-B6-A401-01A	1.1712	Tumor	BRCA
TCGA-PL-A8LV-01A	1.62387	Tumor	BRCA
TCGA-BH-A0C3-11A	0.638263	Normal	BRCA
TCGA-BH-A0BR-01A	0.873969	Tumor	BRCA
TCGA-A8-A07G-01A	0.304461	Tumor	BRCA
TCGA-A2-A0EN-01A	2.01499	Tumor	BRCA
TCGA-OK-A5Q2-01A	1.38128	Tumor	BRCA
TCGA-A8-A084-01A	0.421807	Tumor	BRCA
TCGA-BH-A0DS-01A	0.669189	Tumor	BRCA
TCGA-A8-A09I-01A	1.4721	Tumor	BRCA
TCGA-GM-A3XL-01A	2.26113	Tumor	BRCA
TCGA-W8-A86G-01A	0.0917659	Tumor	BRCA
TCGA-AO-A12F-01A	0.307296	Tumor	BRCA
TCGA-BH-A0HK-01A	0.211404	Tumor	BRCA
TCGA-A8-A06Q-01A	0.118538	Tumor	BRCA
TCGA-BH-A42U-01A	0.966084	Tumor	BRCA
TCGA-BH-A0BW-11A	3.47789	Normal	BRCA
TCGA-AQ-A04L-01B	0.593156	Tumor	BRCA
TCGA-AR-A1AO-01A	1.96872	Tumor	BRCA
TCGA-Z7-A8R5-01A	0.790426	Tumor	BRCA
TCGA-B6-A0I1-01A	0.182231	Tumor	BRCA
TCGA-E9-A1N6-11A	1.14269	Normal	BRCA
TCGA-EW-A1PA-01A	0.849534	Tumor	BRCA
TCGA-BH-A0W4-01A	0.188224	Tumor	BRCA
TCGA-A2-A3XZ-01A	2.15773	Tumor	BRCA
TCGA-A7-A26H-01A	0.969696	Tumor	BRCA
TCGA-E2-A1B0-01A	1.16731	Tumor	BRCA
TCGA-BH-A1EU-01A	1.59236	Tumor	BRCA
TCGA-AC-A23H-01A	0.306242	Tumor	BRCA
TCGA-EW-A1P4-01A	1.49764	Tumor	BRCA
TCGA-E2-A10E-01A	0.551705	Tumor	BRCA
TCGA-EW-A1P0-01A	0.699329	Tumor	BRCA
TCGA-EW-A6S9-01A	0.441624	Tumor	BRCA
TCGA-A2-A25B-01A	1.12193	Tumor	BRCA
TCGA-LL-A6FR-01A	0.124327	Tumor	BRCA
TCGA-AR-A5QM-01A	0.848668	Tumor	BRCA
TCGA-BH-A18Q-11A	0.244829	Normal	BRCA
TCGA-EW-A1P5-01A	0.997113	Tumor	BRCA
TCGA-E2-A14O-01A	0.312857	Tumor	BRCA
TCGA-AN-A0AR-01A	0.288463	Tumor	BRCA
TCGA-E9-A22D-01A	2.27054	Tumor	BRCA
TCGA-A2-A0CS-01A	0.436536	Tumor	BRCA
TCGA-E2-A1IF-01A	0.345861	Tumor	BRCA
TCGA-BH-A0DZ-11A	0.464084	Normal	BRCA
TCGA-E2-A1IE-01A	0.111905	Tumor	BRCA
TCGA-BH-A0BW-01A	2.24114	Tumor	BRCA
TCGA-E2-A1AZ-01A	2.46689	Tumor	BRCA
TCGA-D8-A27N-01A	0.381853	Tumor	BRCA
TCGA-A2-A0CT-01A	0.147093	Tumor	BRCA
TCGA-A8-A09R-01A	1.15004	Tumor	BRCA
TCGA-B6-A0RE-01A	0.480501	Tumor	BRCA
TCGA-E9-A249-01A	0.53689	Tumor	BRCA
TCGA-E2-A1B5-01A	2.22726	Tumor	BRCA
TCGA-A2-A25A-01A	0.864424	Tumor	BRCA
TCGA-AO-A03O-01A	1.47552	Tumor	BRCA
TCGA-E9-A22A-01A	1.32562	Tumor	BRCA
TCGA-BH-A1EV-11A	1.18922	Normal	BRCA
TCGA-BH-A0GZ-01A	0.269847	Tumor	BRCA
TCGA-BH-A1FD-01A	0.900171	Tumor	BRCA
TCGA-A1-A0SH-01A	0.196958	Tumor	BRCA
TCGA-E2-A10A-01A	0.289041	Tumor	BRCA
TCGA-B6-A0IO-01A	0.374189	Tumor	BRCA
TCGA-BH-A1FR-01A	0.184609	Tumor	BRCA
TCGA-D8-A143-01A	0.996883	Tumor	BRCA
TCGA-AO-A03R-01A	1.28573	Tumor	BRCA
TCGA-BH-A0DQ-11A	0.359474	Normal	BRCA
TCGA-BH-A0BV-11A	0.492918	Normal	BRCA
TCGA-BH-A0E0-01A	1.31339	Tumor	BRCA
TCGA-A8-A0AD-01A	0.308938	Tumor	BRCA
TCGA-GM-A2DI-01A	2.26725	Tumor	BRCA
TCGA-E9-A6HE-01A	0.591065	Tumor	BRCA
TCGA-BH-A0B3-01A	1.78884	Tumor	BRCA
TCGA-AR-A0TU-01A	1.57649	Tumor	BRCA
TCGA-LQ-A4E4-01A	0.112452	Tumor	BRCA
TCGA-PL-A8LY-01A	0.179005	Tumor	BRCA
TCGA-BH-A1FU-01A	0.766639	Tumor	BRCA
TCGA-A8-A09D-01A	0.633122	Tumor	BRCA
TCGA-B6-A3ZX-01A	3.10772	Tumor	BRCA
TCGA-A7-A5ZV-01A	0.257392	Tumor	BRCA
TCGA-BH-A0AY-01A	0.358868	Tumor	BRCA
TCGA-A7-A4SD-01A	2.19365	Tumor	BRCA
TCGA-AO-A03L-01A	0.608985	Tumor	BRCA
TCGA-A2-A0EX-01A	0.123535	Tumor	BRCA
TCGA-GM-A2DM-01A	0.171068	Tumor	BRCA
TCGA-BH-A0DO-01B	0.103114	Tumor	BRCA
TCGA-HN-A2OB-01A	1.00968	Tumor	BRCA
TCGA-A2-A0CM-01A	2.43741	Tumor	BRCA
TCGA-A2-A4S0-01A	0.150724	Tumor	BRCA
TCGA-BH-A0H9-01A	0.252106	Tumor	BRCA
TCGA-B6-A0IP-01A	0.336951	Tumor	BRCA
TCGA-C8-A12X-01A	0.158129	Tumor	BRCA
TCGA-AN-A0AL-01A	1.24253	Tumor	BRCA
TCGA-LD-A9QF-01A	2.80072	Tumor	BRCA
TCGA-BH-A0DG-11A	0.951648	Normal	BRCA
TCGA-E2-A152-01A	0.679659	Tumor	BRCA
TCGA-BH-A1FE-06A	0.156097	Tumor	BRCA
TCGA-BH-A18N-01A	0.154644	Tumor	BRCA
TCGA-C8-A1HN-01A	0.408188	Tumor	BRCA
TCGA-AN-A0FK-01A	0.0785702	Tumor	BRCA
TCGA-B6-A0IE-01A	0.406541	Tumor	BRCA
TCGA-B6-A400-01A	2.1033	Tumor	BRCA
TCGA-GM-A2DB-01A	1.30881	Tumor	BRCA
TCGA-AC-A2FK-01A	0.37396	Tumor	BRCA
TCGA-BH-A0HU-01A	0.428123	Tumor	BRCA
TCGA-D8-A140-01A	1.41026	Tumor	BRCA
TCGA-A7-A0CD-01A	0.151429	Tumor	BRCA
TCGA-D8-A1JF-01A	0.556096	Tumor	BRCA
TCGA-BH-A208-11A	0.536847	Normal	BRCA
TCGA-A2-A4S1-01A	0.356189	Tumor	BRCA
TCGA-5T-A9QA-01A	0.131248	Tumor	BRCA
TCGA-AR-A2LK-01A	0.367711	Tumor	BRCA
TCGA-AR-A1AH-01A	0.190169	Tumor	BRCA
TCGA-AR-A254-01A	1.62147	Tumor	BRCA
TCGA-E2-A1IO-01A	1.51169	Tumor	BRCA
TCGA-S3-A6ZF-01A	1.31477	Tumor	BRCA
TCGA-B6-A0IB-01A	0.132922	Tumor	BRCA
TCGA-A8-A07J-01A	0.519709	Tumor	BRCA
TCGA-AN-A0FV-01A	0.187535	Tumor	BRCA
TCGA-AN-A0XP-01A	0.241537	Tumor	BRCA
TCGA-A8-A08Z-01A	0.337172	Tumor	BRCA
TCGA-E9-A226-01A	1.32288	Tumor	BRCA
TCGA-AR-A1AW-01A	3.56178	Tumor	BRCA
TCGA-GI-A2C9-01A	0.763447	Tumor	BRCA
TCGA-EW-A6SA-01A	0.0310343	Tumor	BRCA
TCGA-E9-A1NG-01A	0.410271	Tumor	BRCA
TCGA-A8-A07L-01A	0.236008	Tumor	BRCA
TCGA-E2-A15L-01A	0.418539	Tumor	BRCA
TCGA-D8-A1JI-01A	0.238131	Tumor	BRCA
TCGA-GM-A2DO-01A	2.92337	Tumor	BRCA
TCGA-EW-A1P6-01A	0.266204	Tumor	BRCA
TCGA-BH-A1F0-11B	0.413701	Normal	BRCA
TCGA-AR-A1AI-01A	2.00251	Tumor	BRCA
TCGA-AR-A0U3-01A	0.853393	Tumor	BRCA
TCGA-A2-A0ES-01A	0.953699	Tumor	BRCA
TCGA-BH-A18K-11A	0.717145	Normal	BRCA
TCGA-A8-A06P-01A	0.389839	Tumor	BRCA
TCGA-S3-AA12-01A	0.344309	Tumor	BRCA
TCGA-E9-A1N5-11A	0.302774	Normal	BRCA
TCGA-E9-A3Q9-01A	0.475596	Tumor	BRCA
TCGA-BH-A0HX-01A	0.331496	Tumor	BRCA
TCGA-AC-A3W7-01A	0.309445	Tumor	BRCA
TCGA-AO-A124-01A	0.645204	Tumor	BRCA
TCGA-AC-A5XU-01A	0.428698	Tumor	BRCA
TCGA-LL-A6FQ-01A	0.265253	Tumor	BRCA
TCGA-AQ-A1H2-01A	0.398413	Tumor	BRCA
TCGA-BH-A0DQ-01A	0.385872	Tumor	BRCA
TCGA-E2-A106-01A	0.0668931	Tumor	BRCA
TCGA-A2-A25F-01A	3.12943	Tumor	BRCA
TCGA-AN-A0AT-01A	0.908314	Tumor	BRCA
TCGA-D8-A27T-01A	0.946871	Tumor	BRCA
TCGA-A2-A04X-01A	1.9167	Tumor	BRCA
TCGA-A2-A3XT-01A	1.21084	Tumor	BRCA
TCGA-AR-A0TY-01A	0.156861	Tumor	BRCA
TCGA-A2-A0YG-01A	0.631275	Tumor	BRCA
TCGA-B6-A0WZ-01A	0.258031	Tumor	BRCA
TCGA-A7-A5ZX-01A	0.538148	Tumor	BRCA
TCGA-AC-A23G-01A	0.323774	Tumor	BRCA
TCGA-GM-A2DA-01A	1.89129	Tumor	BRCA
TCGA-B6-A0X1-01A	1.54838	Tumor	BRCA
TCGA-AO-A12E-01A	0.436627	Tumor	BRCA
TCGA-AR-A250-01A	1.57555	Tumor	BRCA
TCGA-A8-A06O-01A	0.863767	Tumor	BRCA
TCGA-AO-A12G-01A	0.26117	Tumor	BRCA
TCGA-A7-A3IY-01A	0.526209	Tumor	BRCA
TCGA-E2-A1IG-11A	0.809556	Normal	BRCA
TCGA-BH-A1EY-01A	1.84864	Tumor	BRCA
TCGA-A8-A079-01A	0.397383	Tumor	BRCA
TCGA-AO-A03P-01A	0.316537	Tumor	BRCA
TCGA-E2-A572-01A	0.0554751	Tumor	BRCA
TCGA-A2-A0YH-01A	2.23325	Tumor	BRCA
TCGA-E2-A15G-01A	0.0578573	Tumor	BRCA
TCGA-C8-A12M-01A	0.6559	Tumor	BRCA
TCGA-AR-A0TV-01A	1.45696	Tumor	BRCA
TCGA-A7-A13G-01B	0.327732	Tumor	BRCA
TCGA-A8-A07E-01A	0.401888	Tumor	BRCA
TCGA-E9-A1N9-01A	0.817051	Tumor	BRCA
TCGA-BH-A0H3-01A	0.615249	Tumor	BRCA
TCGA-AR-A1AY-01A	0.115697	Tumor	BRCA
TCGA-A2-A0D4-01A	0.297082	Tumor	BRCA
TCGA-E9-A5UO-01A	0	Tumor	BRCA
TCGA-GM-A2DL-01A	0.707782	Tumor	BRCA
TCGA-EW-A1PD-01A	0.116125	Tumor	BRCA
TCGA-A1-A0SI-01A	1.00976	Tumor	BRCA
TCGA-A2-A0CV-01A	0.472682	Tumor	BRCA
TCGA-E2-A15E-06A	0.696068	Tumor	BRCA
TCGA-AO-A12B-01A	0.0660379	Tumor	BRCA
TCGA-B6-A408-01A	2.41087	Tumor	BRCA
TCGA-OL-A5D7-01A	2.41424	Tumor	BRCA
TCGA-A2-A0EW-01A	0.62596	Tumor	BRCA
TCGA-A2-A0T4-01A	0.861818	Tumor	BRCA
TCGA-C8-A131-01A	0.475114	Tumor	BRCA
TCGA-BH-A1EN-01A	0.0659801	Tumor	BRCA
TCGA-D8-A3Z5-01A	0.177583	Tumor	BRCA
TCGA-E9-A247-01A	0.475836	Tumor	BRCA
TCGA-C8-A12Q-01A	0.628919	Tumor	BRCA
TCGA-E2-A1BD-01A	0.0711335	Tumor	BRCA
TCGA-E9-A1RI-01A	0.535613	Tumor	BRCA
TCGA-BH-A18M-11A	1.06569	Normal	BRCA
TCGA-E2-A105-01A	0.422631	Tumor	BRCA
TCGA-D8-A1JK-01A	1.21189	Tumor	BRCA
TCGA-E9-A1N9-11A	0.808878	Normal	BRCA
TCGA-BH-A0BJ-01A	0.25096	Tumor	BRCA
TCGA-S3-AA14-01A	1.00521	Tumor	BRCA
TCGA-C8-A26V-01A	0.577256	Tumor	BRCA
TCGA-BH-A1FB-01A	2.15005	Tumor	BRCA
TCGA-D8-A1JP-01A	0.821886	Tumor	BRCA
TCGA-E2-A14X-01A	1.35598	Tumor	BRCA
TCGA-BH-A0E2-01A	0.370096	Tumor	BRCA
TCGA-PL-A8LZ-01A	2.44129	Tumor	BRCA
TCGA-LL-A740-01A	1.00443	Tumor	BRCA
TCGA-BH-A0AZ-11A	0.278557	Normal	BRCA
TCGA-D8-A1X7-01A	0.166489	Tumor	BRCA
TCGA-AO-A0JD-01A	0.979627	Tumor	BRCA
TCGA-D8-A1X5-01A	0.713483	Tumor	BRCA
TCGA-E9-A22E-01A	0.932838	Tumor	BRCA
TCGA-AC-A23E-01A	0.10089	Tumor	BRCA
TCGA-AR-A0U2-01A	1.50154	Tumor	BRCA
TCGA-A2-A1FV-01A	0.0452791	Tumor	BRCA
TCGA-A8-A09B-01A	0.116173	Tumor	BRCA
TCGA-AN-A0XO-01A	0.0515109	Tumor	BRCA
TCGA-A7-A425-01A	0.363426	Tumor	BRCA
TCGA-BH-A0DD-11A	0.153318	Normal	BRCA
TCGA-A2-A0CZ-01A	0.870004	Tumor	BRCA
TCGA-GM-A3NY-01A	0.563453	Tumor	BRCA
TCGA-AR-A0U0-01A	1.87684	Tumor	BRCA
TCGA-AR-A24P-01A	0.573594	Tumor	BRCA
TCGA-AN-A0G0-01A	0.448102	Tumor	BRCA
TCGA-AN-A0AM-01A	1.35638	Tumor	BRCA
TCGA-BH-A0E6-01A	0.649415	Tumor	BRCA
TCGA-E9-A248-01A	1.97182	Tumor	BRCA
TCGA-B6-A1KN-01A	0.975929	Tumor	BRCA
TCGA-LL-A9Q3-01A	0.870301	Tumor	BRCA
TCGA-A8-A08B-01A	1.47183	Tumor	BRCA
TCGA-A1-A0SG-01A	0.429821	Tumor	BRCA
TCGA-BH-A0H0-01A	0.363064	Tumor	BRCA
TCGA-D8-A1XR-01A	0.121789	Tumor	BRCA
TCGA-C8-A12P-01A	0.827968	Tumor	BRCA
TCGA-BH-A0BJ-11A	0.36026	Normal	BRCA
TCGA-LL-A50Y-01A	0.641944	Tumor	BRCA
TCGA-AO-A03N-01B	0.244899	Tumor	BRCA
TCGA-E2-A1IU-01A	0.366369	Tumor	BRCA
TCGA-EW-A1IX-01A	0.7654	Tumor	BRCA
TCGA-A2-A0EV-01A	0.99673	Tumor	BRCA
TCGA-BH-A0BT-11A	0.401923	Normal	BRCA
TCGA-AC-A3W5-01A	1.64653	Tumor	BRCA
TCGA-AR-A2LN-01A	0.558208	Tumor	BRCA
TCGA-E9-A1QZ-01A	1.56226	Tumor	BRCA
TCGA-BH-A8FY-01A	0.101323	Tumor	BRCA
TCGA-AC-A6IX-06A	1.37549	Tumor	BRCA
TCGA-AR-A1AL-01A	0.466183	Tumor	BRCA
TCGA-BH-A42T-01A	0.876449	Tumor	BRCA
TCGA-BH-A0B9-01A	1.88086	Tumor	BRCA
TCGA-BH-A0BS-11A	0.250077	Normal	BRCA
TCGA-AO-A0J8-01A	0.903638	Tumor	BRCA
TCGA-BH-A2L8-01A	1.988	Tumor	BRCA
TCGA-E9-A1N5-01A	0.664367	Tumor	BRCA
TCGA-A8-A075-01A	0.868095	Tumor	BRCA
TCGA-AN-A0FZ-01A	0.0383443	Tumor	BRCA
TCGA-D8-A1XJ-01A	0.416189	Tumor	BRCA
TCGA-E2-A15F-01A	0.326626	Tumor	BRCA
TCGA-A2-A0EP-01A	3.80141	Tumor	BRCA
TCGA-BH-A18K-01A	0.197425	Tumor	BRCA
TCGA-AR-A5QN-01A	0.549951	Tumor	BRCA
TCGA-E9-A244-01A	0.620185	Tumor	BRCA
TCGA-A8-A0A2-01A	0.729737	Tumor	BRCA
TCGA-B6-A40C-01A	0.817922	Tumor	BRCA
TCGA-AR-A2LQ-01A	0.437178	Tumor	BRCA
TCGA-EW-A1J6-01A	1.81851	Tumor	BRCA
TCGA-EW-A1IZ-01A	2.63376	Tumor	BRCA
TCGA-AC-A2FG-01A	0.116916	Tumor	BRCA
TCGA-A8-A09Z-01A	1.17259	Tumor	BRCA
TCGA-EW-A1P1-01A	1.06525	Tumor	BRCA
TCGA-A8-A0A9-01A	0.356495	Tumor	BRCA
TCGA-BH-A0DT-01A	1.08621	Tumor	BRCA
TCGA-A2-A0T2-01A	1.00161	Tumor	BRCA
TCGA-A7-A4SA-01A	2.07228	Tumor	BRCA
TCGA-D8-A27F-01A	0.125842	Tumor	BRCA
TCGA-D8-A146-01A	0.507188	Tumor	BRCA
TCGA-D8-A27E-01A	0.414698	Tumor	BRCA
TCGA-C8-A138-01A	1.51382	Tumor	BRCA
TCGA-E2-A14V-01A	0.284173	Tumor	BRCA
TCGA-AC-A5EH-01A	0.733253	Tumor	BRCA
TCGA-A2-A0YL-01A	0.500745	Tumor	BRCA
TCGA-E2-A1LK-01A	0.141208	Tumor	BRCA
TCGA-D8-A13Z-01A	1.21403	Tumor	BRCA
TCGA-D8-A27V-01A	0.259991	Tumor	BRCA
TCGA-EW-A3U0-01A	2.65157	Tumor	BRCA
TCGA-A2-A4S2-01A	1.33827	Tumor	BRCA
TCGA-D8-A1XV-01A	0.149602	Tumor	BRCA
TCGA-BH-A1F0-01A	2.39511	Tumor	BRCA
TCGA-AN-A0FT-01A	0.145771	Tumor	BRCA
TCGA-A7-A0D9-11A	0.254353	Normal	BRCA
TCGA-E2-A15K-01A	1.18964	Tumor	BRCA
TCGA-BH-A0DL-01A	2.49545	Tumor	BRCA
TCGA-A2-A0EY-01A	0.644622	Tumor	BRCA
TCGA-B6-A0IG-01A	0.484273	Tumor	BRCA
TCGA-BH-A0HI-01A	0.366555	Tumor	BRCA
TCGA-E2-A576-01A	0.763837	Tumor	BRCA
TCGA-BH-A201-01A	0.104037	Tumor	BRCA
TCGA-D8-A1JB-01A	1.72845	Tumor	BRCA
TCGA-A1-A0SN-01A	0.962834	Tumor	BRCA
TCGA-A8-A08A-01A	0.342556	Tumor	BRCA
TCGA-A2-A0YI-01A	0.665598	Tumor	BRCA
TCGA-AR-A1AN-01A	0.3097	Tumor	BRCA
TCGA-AR-A2LM-01A	0.270906	Tumor	BRCA
TCGA-AR-A5QQ-01A	3.10174	Tumor	BRCA
TCGA-AR-A0TR-01A	0.461549	Tumor	BRCA
TCGA-GM-A3XG-01A	0.294836	Tumor	BRCA
TCGA-BH-A1FC-01A	1.96596	Tumor	BRCA
TCGA-A2-A0D1-01A	0.680264	Tumor	BRCA
TCGA-EW-A1P7-01A	1.89762	Tumor	BRCA
TCGA-AR-A1AP-01A	0.989865	Tumor	BRCA
TCGA-E2-A150-01A	1.59199	Tumor	BRCA
TCGA-EW-A2FW-01A	0.0821166	Tumor	BRCA
TCGA-AR-A1AV-01A	0.093199	Tumor	BRCA
TCGA-A2-A0T1-01A	1.99379	Tumor	BRCA
TCGA-BH-A0BM-11A	0.194428	Normal	BRCA
TCGA-BH-A0C0-11A	0.367209	Normal	BRCA
TCGA-AO-A0JF-01A	0.193382	Tumor	BRCA
TCGA-OL-A6VR-01A	0.177368	Tumor	BRCA
TCGA-A8-A090-01A	0.72811	Tumor	BRCA
TCGA-BH-A0BG-01A	1.73043	Tumor	BRCA
TCGA-AO-A1KP-01A	0.426973	Tumor	BRCA
TCGA-LL-A441-01A	2.2088	Tumor	BRCA
TCGA-C8-A133-01A	0.0133311	Tumor	BRCA
TCGA-BH-A8FZ-01A	1.77789	Tumor	BRCA
TCGA-E2-A1II-01A	2.8992	Tumor	BRCA
TCGA-EW-A6SC-01A	0.635826	Tumor	BRCA
TCGA-AN-A0XT-01A	0.199587	Tumor	BRCA
TCGA-BH-A0RX-01A	2.05672	Tumor	BRCA
TCGA-A8-A08X-01A	1.29259	Tumor	BRCA
TCGA-AO-A03V-01A	0.255023	Tumor	BRCA
TCGA-EW-A1PH-01A	1.02433	Tumor	BRCA
TCGA-A2-A0ST-01A	3.14589	Tumor	BRCA
TCGA-BH-A0BC-01A	1.01493	Tumor	BRCA
TCGA-E9-A1NH-01A	0.268333	Tumor	BRCA
TCGA-B6-A0X5-01A	0.0782781	Tumor	BRCA
TCGA-AC-A4ZE-01A	0.313486	Tumor	BRCA
TCGA-A8-A07Z-01A	0.290771	Tumor	BRCA
TCGA-OL-A66P-01A	2.44683	Tumor	BRCA
TCGA-E2-A1LE-01A	0.996618	Tumor	BRCA
TCGA-C8-A8HR-01A	1.30813	Tumor	BRCA
TCGA-BH-A0H7-11A	0.324536	Normal	BRCA
TCGA-A8-A09T-01A	0.225996	Tumor	BRCA
TCGA-BH-A0HB-01A	1.00405	Tumor	BRCA
TCGA-A8-A08G-01A	1.15218	Tumor	BRCA
TCGA-A2-A0EQ-01A	2.1199	Tumor	BRCA
TCGA-A8-A081-01A	1.38796	Tumor	BRCA
TCGA-AO-A1KO-01A	0.646567	Tumor	BRCA
TCGA-BH-A0HW-01A	0.0925158	Tumor	BRCA
TCGA-OL-A66H-01A	1.05019	Tumor	BRCA
TCGA-A2-A0T0-01A	0.889394	Tumor	BRCA
TCGA-A7-A0DB-11A	0.208935	Normal	BRCA
TCGA-AN-A04C-01A	0.657808	Tumor	BRCA
TCGA-E2-A573-01A	1.98891	Tumor	BRCA
TCGA-AN-A0XS-01A	0.869763	Tumor	BRCA
TCGA-D8-A3Z6-01A	0.609004	Tumor	BRCA
TCGA-EW-A3E8-01B	2.22246	Tumor	BRCA
TCGA-C8-A137-01A	0.260112	Tumor	BRCA
TCGA-GM-A4E0-01A	1.06341	Tumor	BRCA
TCGA-E2-A1B4-01A	0.517887	Tumor	BRCA
TCGA-EW-A2FS-01A	1.2315	Tumor	BRCA
TCGA-S3-A6ZG-01A	0.570398	Tumor	BRCA
TCGA-BH-A209-11A	1.04139	Normal	BRCA
TCGA-GM-A3XN-01A	1.01608	Tumor	BRCA
TCGA-EW-A1P8-01A	1.08775	Tumor	BRCA
TCGA-E2-A156-01A	0	Tumor	BRCA
TCGA-AC-A8OP-01A	0.811492	Tumor	BRCA
TCGA-AN-A0FS-01A	0.147435	Tumor	BRCA
TCGA-E2-A15M-11A	0.244099	Normal	BRCA
TCGA-B6-A0IM-01A	0.187236	Tumor	BRCA
TCGA-E9-A3HO-01A	0.804192	Tumor	BRCA
TCGA-E2-A1L7-11A	1.24846	Normal	BRCA
TCGA-D8-A27K-01A	0.678101	Tumor	BRCA
TCGA-E9-A2JT-01A	2.71436	Tumor	BRCA
TCGA-BH-A1EN-11A	0.403924	Normal	BRCA
TCGA-GM-A2DK-01A	0.90253	Tumor	BRCA
TCGA-AR-A1AK-01A	1.08065	Tumor	BRCA
TCGA-E2-A15R-01A	0.0918734	Tumor	BRCA
TCGA-BH-A18Q-01A	1.03842	Tumor	BRCA
TCGA-BH-A0DV-11A	0.171951	Normal	BRCA
TCGA-E2-A153-01A	0.299396	Tumor	BRCA
TCGA-BH-A0BT-01A	1.09609	Tumor	BRCA
TCGA-E9-A54Y-01A	0.221031	Tumor	BRCA
TCGA-E2-A14Q-01A	0.460623	Tumor	BRCA
TCGA-BH-A0HN-01A	0.179558	Tumor	BRCA
TCGA-E2-A1IK-01A	1.00976	Tumor	BRCA
TCGA-E2-A10C-01A	1.59281	Tumor	BRCA
TCGA-A8-A095-01A	0.413984	Tumor	BRCA
TCGA-BH-A0DH-11A	0.293491	Normal	BRCA
TCGA-A7-A0DB-01A	0.236263	Tumor	BRCA
TCGA-BH-A18J-01A	0.413107	Tumor	BRCA
TCGA-BH-A28O-01A	0.879571	Tumor	BRCA
TCGA-AC-A3TN-01A	0.247391	Tumor	BRCA
TCGA-A7-A13E-01A	0.483025	Tumor	BRCA
TCGA-BH-A0W5-01A	1.81648	Tumor	BRCA
TCGA-GM-A2DD-01A	2.65539	Tumor	BRCA
TCGA-AN-A0XV-01A	1.19604	Tumor	BRCA
TCGA-E2-A1IL-01A	0.12151	Tumor	BRCA
TCGA-EW-A2FR-01A	0.868862	Tumor	BRCA
TCGA-3C-AAAU-01A	0.112866	Tumor	BRCA
TCGA-AR-A24W-01A	0.155089	Tumor	BRCA
TCGA-OL-A5RZ-01A	0.200936	Tumor	BRCA
TCGA-E9-A1RB-01A	0.560178	Tumor	BRCA
TCGA-AN-A0AJ-01A	1.6569	Tumor	BRCA
TCGA-AR-A1AT-01A	1.45066	Tumor	BRCA
TCGA-BH-A1FD-11B	0.592843	Normal	BRCA
TCGA-A8-A09Q-01A	1.5125	Tumor	BRCA
TCGA-A8-A083-01A	0.203146	Tumor	BRCA
TCGA-AN-A0XL-01A	0.266487	Tumor	BRCA
TCGA-E9-A1RC-01A	0.00785475	Tumor	BRCA
TCGA-D8-A27I-01A	0.872829	Tumor	BRCA
TCGA-A2-A04Y-01A	1.16862	Tumor	BRCA
TCGA-PE-A5DC-01A	0.32304	Tumor	BRCA
TCGA-OL-A5D8-01A	1.15792	Tumor	BRCA
TCGA-A7-A26E-01A	0.302726	Tumor	BRCA
TCGA-AN-A0FL-01A	0.135552	Tumor	BRCA
TCGA-A8-A0A1-01A	2.02961	Tumor	BRCA
TCGA-AN-A0FN-01A	1.40014	Tumor	BRCA
TCGA-D8-A1J9-01A	0.792671	Tumor	BRCA
TCGA-BH-A1EO-01A	0.733719	Tumor	BRCA
TCGA-B6-A0I2-01A	1.95859	Tumor	BRCA
TCGA-E9-A5UP-01A	0.217558	Tumor	BRCA
TCGA-A2-A0T5-01A	0.257919	Tumor	BRCA
TCGA-A7-A0DA-01A	0.214873	Tumor	BRCA
TCGA-BH-A1FJ-11B	0.710003	Normal	BRCA
TCGA-B6-A0IC-01A	0.0260259	Tumor	BRCA
TCGA-BH-A1FH-11B	0.595452	Normal	BRCA
TCGA-BH-A5J0-01A	1.51752	Tumor	BRCA
TCGA-A2-A0CY-01A	0.0138452	Tumor	BRCA
TCGA-E9-A245-01A	0.320596	Tumor	BRCA
TCGA-GM-A3NW-01A	0.562403	Tumor	BRCA
TCGA-A1-A0SB-01A	0.0667058	Tumor	BRCA
TCGA-BH-A0B8-11A	0.221543	Normal	BRCA
TCGA-OL-A66N-01A	0.670153	Tumor	BRCA
TCGA-A2-A0CQ-01A	0.185876	Tumor	BRCA
TCGA-C8-A1HG-01A	1.96761	Tumor	BRCA
TCGA-AC-A2BK-01A	0.213194	Tumor	BRCA
TCGA-A8-A08J-01A	0.551111	Tumor	BRCA
TCGA-A8-A09V-01A	0.105714	Tumor	BRCA
TCGA-A2-A0T3-01A	0.160743	Tumor	BRCA
TCGA-AC-A2FM-11B	0.393219	Normal	BRCA
TCGA-C8-A1HK-01A	0.840688	Tumor	BRCA
TCGA-AN-A04A-01A	0.311398	Tumor	BRCA
TCGA-E9-A1RG-01A	0.775293	Tumor	BRCA
TCGA-JL-A3YW-01A	2.15346	Tumor	BRCA
TCGA-E2-A154-01A	0.0953153	Tumor	BRCA
TCGA-A2-A04U-01A	1.45244	Tumor	BRCA
TCGA-BH-A0EE-01A	0.968958	Tumor	BRCA
TCGA-BH-A0H5-01A	3.109	Tumor	BRCA
TCGA-EW-A1IW-01A	0.629816	Tumor	BRCA
TCGA-AO-A0J4-01A	1.60621	Tumor	BRCA
TCGA-A7-A3J1-01A	1.48348	Tumor	BRCA
TCGA-E9-A243-01A	2.30908	Tumor	BRCA
TCGA-C8-A134-01A	1.63933	Tumor	BRCA
TCGA-BH-A1FC-11A	1.55296	Normal	BRCA
TCGA-D8-A1Y1-01A	0.257828	Tumor	BRCA
TCGA-AO-A12A-01A	0.492097	Tumor	BRCA
TCGA-E2-A108-01A	2.22051	Tumor	BRCA
TCGA-BH-A1F8-11B	0.385522	Normal	BRCA
TCGA-BH-A0E1-01A	0.109636	Tumor	BRCA
TCGA-BH-A204-11A	0.170212	Normal	BRCA
TCGA-E2-A14U-01A	0.393481	Tumor	BRCA
TCGA-BH-A0HL-01A	0.0215091	Tumor	BRCA
TCGA-E9-A229-01A	0.910759	Tumor	BRCA
TCGA-A8-A08T-01A	0.292095	Tumor	BRCA
TCGA-E9-A1RF-01A	1.70252	Tumor	BRCA
TCGA-A2-A04T-01A	2.14301	Tumor	BRCA
TCGA-E2-A15P-01A	0.355502	Tumor	BRCA
TCGA-C8-A3M8-01A	0.13509	Tumor	BRCA
TCGA-LL-A5YO-01A	3.09222	Tumor	BRCA
TCGA-OL-A66L-01A	0.997524	Tumor	BRCA
TCGA-OL-A66K-01A	0.161518	Tumor	BRCA
TCGA-E2-A1LG-01A	0.679972	Tumor	BRCA
TCGA-E2-A1LS-01A	0.0947333	Tumor	BRCA
TCGA-BH-A0H5-11A	0.48293	Normal	BRCA
TCGA-A7-A426-01A	0.618282	Tumor	BRCA
TCGA-BH-A0B7-01A	1.12401	Tumor	BRCA
TCGA-AC-A2FO-01A	1.06475	Tumor	BRCA
TCGA-D8-A27L-01A	1.18634	Tumor	BRCA
TCGA-AC-A2FF-01A	1.12791	Tumor	BRCA
TCGA-GM-A2D9-01A	0.347406	Tumor	BRCA
TCGA-A2-A0D3-01A	0.60359	Tumor	BRCA
TCGA-A7-A0CH-11A	0.439494	Normal	BRCA
TCGA-A2-A0EO-01A	0.401695	Tumor	BRCA
TCGA-E9-A1NA-11A	0.847753	Normal	BRCA
TCGA-A2-A0T7-01A	0.642111	Tumor	BRCA
TCGA-OL-A6VO-01A	0.801869	Tumor	BRCA
TCGA-BH-A0EI-01A	0.236022	Tumor	BRCA
TCGA-A8-A094-01A	1.9197	Tumor	BRCA
TCGA-A8-A092-01A	0.610583	Tumor	BRCA
TCGA-AC-A3W6-01A	1.15717	Tumor	BRCA
TCGA-BH-A0BA-01A	0.732043	Tumor	BRCA
TCGA-EW-A1OX-01A	0.0139693	Tumor	BRCA
TCGA-A2-A0CR-01A	2.29997	Tumor	BRCA
TCGA-D8-A1JD-01A	1.45792	Tumor	BRCA
TCGA-C8-A26X-01A	1.60273	Tumor	BRCA
TCGA-E9-A1RC-11A	0.126283	Normal	BRCA
TCGA-A1-A0SE-01A	0.200104	Tumor	BRCA
TCGA-A7-A4SF-01A	0.743218	Tumor	BRCA
TCGA-OL-A66O-01A	0.501991	Tumor	BRCA
TCGA-C8-A26W-01A	0.825932	Tumor	BRCA
TCGA-E2-A9RU-01A	0.703816	Tumor	BRCA
TCGA-AN-A0FW-01A	0.356144	Tumor	BRCA
TCGA-D8-A1JC-01A	1.2611	Tumor	BRCA
TCGA-C8-A12V-01A	3.32839	Tumor	BRCA
TCGA-A2-A04P-01A	1.46538	Tumor	BRCA
TCGA-BH-A0W3-01A	0.308129	Tumor	BRCA
TCGA-BH-A0B5-01A	1.27955	Tumor	BRCA
TCGA-S3-AA10-01A	3.09787	Tumor	BRCA
TCGA-BH-A0B0-01A	1.27375	Tumor	BRCA
TCGA-E2-A574-01A	0.509199	Tumor	BRCA
TCGA-AN-A0XN-01A	0.523318	Tumor	BRCA
TCGA-AN-A0XW-01A	2.10876	Tumor	BRCA
TCGA-BH-A0DK-11A	0.223951	Normal	BRCA
TCGA-C8-A1HF-01A	1.82806	Tumor	BRCA
TCGA-BH-A0AU-11A	0.214906	Normal	BRCA
TCGA-AR-A2LO-01A	1.79464	Tumor	BRCA
TCGA-D8-A1XA-01A	0.463969	Tumor	BRCA
TCGA-BH-A0BL-01A	1.8823	Tumor	BRCA
TCGA-EW-A1J2-01A	0.938345	Tumor	BRCA
TCGA-BH-A0AZ-01A	0.177238	Tumor	BRCA
TCGA-E9-A227-01A	1.22934	Tumor	BRCA
TCGA-A2-A0D2-01A	1.68934	Tumor	BRCA
TCGA-D8-A1XM-01A	1.11427	Tumor	BRCA
TCGA-D8-A1Y3-01A	1.24731	Tumor	BRCA
TCGA-C8-A275-01A	2.1571	Tumor	BRCA
TCGA-E2-A3DX-01A	1.70875	Tumor	BRCA
TCGA-C8-A1HM-01A	2.41068	Tumor	BRCA
TCGA-E2-A158-01A	0.638836	Tumor	BRCA
TCGA-AR-A0TP-01A	0.114551	Tumor	BRCA
TCGA-A7-A26F-01B	2.48054	Tumor	BRCA
TCGA-A2-A1FW-01A	0.488543	Tumor	BRCA
TCGA-E2-A15A-06A	1.54833	Tumor	BRCA
TCGA-BH-A0C7-01B	0.417952	Tumor	BRCA
TCGA-AR-A1AJ-01A	3.21292	Tumor	BRCA
TCGA-E9-A1R5-01A	0.359028	Tumor	BRCA
TCGA-A8-A09A-01A	0.822479	Tumor	BRCA
TCGA-GM-A2DC-01A	0.315474	Tumor	BRCA
TCGA-A2-A3KC-01A	0.562839	Tumor	BRCA
TCGA-AO-A0J9-01A	1.39448	Tumor	BRCA
TCGA-E2-A14Y-01A	0.699747	Tumor	BRCA
TCGA-D8-A4Z1-01A	0.622952	Tumor	BRCA
TCGA-3C-AALI-01A	1.42915	Tumor	BRCA
TCGA-E2-A159-01A	2.60045	Tumor	BRCA
TCGA-E2-A155-01A	0.182955	Tumor	BRCA
TCGA-A8-A082-01A	0.12205	Tumor	BRCA
TCGA-E2-A14R-01A	1.87835	Tumor	BRCA
TCGA-D8-A141-01A	2.07788	Tumor	BRCA
TCGA-BH-A204-01A	0.0480624	Tumor	BRCA
TCGA-E2-A109-01A	0.865933	Tumor	BRCA
TCGA-C8-A1HJ-01A	1.69292	Tumor	BRCA
TCGA-BH-A0C1-01B	0.927759	Tumor	BRCA
TCGA-E9-A1RI-11A	0.158242	Normal	BRCA
TCGA-D8-A1Y2-01A	0.863687	Tumor	BRCA
TCGA-E2-A1LH-11A	0.169897	Normal	BRCA
TCGA-AR-A2LJ-01A	0.707846	Tumor	BRCA
TCGA-AC-A2QH-01B	1.00058	Tumor	BRCA
TCGA-A2-A0YK-01A	2.22855	Tumor	BRCA
TCGA-E9-A22H-01A	0.850584	Tumor	BRCA
TCGA-E2-A1L8-01A	0.765623	Tumor	BRCA
TCGA-BH-A0B8-01A	0.344649	Tumor	BRCA
TCGA-BH-A18G-01A	0.363267	Tumor	BRCA
TCGA-JL-A3YX-01A	0.167036	Tumor	BRCA
TCGA-S3-AA17-01A	3.30801	Tumor	BRCA
TCGA-BH-A0B5-11A	0.14129	Normal	BRCA
TCGA-E2-A15M-01A	1.75068	Tumor	BRCA
TCGA-E2-A56Z-01A	0.809487	Tumor	BRCA
TCGA-A7-A0CH-01A	0.227891	Tumor	BRCA
TCGA-AR-A0TZ-01A	0.260533	Tumor	BRCA
TCGA-E2-A15I-01A	1.17756	Tumor	BRCA
TCGA-BH-A0B4-01A	0.550542	Tumor	BRCA
TCGA-E2-A15K-06A	0.127334	Tumor	BRCA
TCGA-BH-A0WA-01A	0.79036	Tumor	BRCA
TCGA-A2-A0ET-01A	0.646874	Tumor	BRCA
TCGA-OL-A5RW-01A	0.882502	Tumor	BRCA
TCGA-A7-A13D-01B	0.630835	Tumor	BRCA
TCGA-AN-A0FD-01A	0.384982	Tumor	BRCA
TCGA-BH-A0H7-01A	0.327617	Tumor	BRCA
TCGA-LL-A5YL-01A	0.630339	Tumor	BRCA
TCGA-A2-A0D0-01A	0.994109	Tumor	BRCA
TCGA-AO-A129-01A	1.32365	Tumor	BRCA
TCGA-BH-A1EW-01A	1.17016	Tumor	BRCA
TCGA-AO-A03M-01B	1.83662	Tumor	BRCA
TCGA-B6-A0RP-01A	0.306586	Tumor	BRCA
TCGA-E2-A15T-01A	0.225265	Tumor	BRCA
TCGA-A2-A4RW-01A	0.622561	Tumor	BRCA
TCGA-AC-A2FF-11A	0.813166	Normal	BRCA
TCGA-BH-A0B7-11A	0.258422	Normal	BRCA
TCGA-A8-A08O-01A	0.239886	Tumor	BRCA
TCGA-BH-A18I-01A	1.6542	Tumor	BRCA
TCGA-BH-A0BM-01A	0.268726	Tumor	BRCA
TCGA-E2-A14N-01A	1.93424	Tumor	BRCA
TCGA-5L-AAT0-01A	1.0475	Tumor	BRCA
TCGA-E9-A1NG-11A	0.313752	Normal	BRCA
TCGA-BH-A6R9-01A	1.74821	Tumor	BRCA
TCGA-EW-A1PG-01A	0.210226	Tumor	BRCA
TCGA-AN-A03Y-01A	0.789325	Tumor	BRCA
TCGA-BH-A0DL-11A	1.5884	Normal	BRCA
TCGA-B6-A0RT-01A	3.46743	Tumor	BRCA
TCGA-A2-A25D-01A	1.83962	Tumor	BRCA
TCGA-A7-A56D-01A	1.04662	Tumor	BRCA
TCGA-D8-A73W-01A	0.56438	Tumor	BRCA
TCGA-AO-A0J5-01A	0.18126	Tumor	BRCA
TCGA-E9-A1R7-11A	0.165956	Normal	BRCA
TCGA-A2-A1G6-01A	0.255289	Tumor	BRCA
TCGA-AC-A3OD-01B	2.41374	Tumor	BRCA
TCGA-BH-A0H9-11A	0.127244	Normal	BRCA
TCGA-A7-A0CJ-01A	0.782663	Tumor	BRCA
TCGA-A8-A07U-01A	2.61721	Tumor	BRCA
TCGA-D8-A1XS-01A	0.870884	Tumor	BRCA
TCGA-B6-A0I8-01A	0.0387672	Tumor	BRCA
TCGA-LL-A5YM-01A	0.137122	Tumor	BRCA
TCGA-E2-A15E-01A	0.258084	Tumor	BRCA
TCGA-D8-A27G-01A	0.949675	Tumor	BRCA
TCGA-BH-A1EX-01A	1.13377	Tumor	BRCA
TCGA-A8-A076-01A	0.763943	Tumor	BRCA
TCGA-EW-A1OV-01A	2.0535	Tumor	BRCA
TCGA-B6-A0X7-01A	0.192157	Tumor	BRCA
TCGA-B6-A0WT-01A	0.853291	Tumor	BRCA
TCGA-A2-A4S3-01A	1.73893	Tumor	BRCA
TCGA-BH-A0BZ-01A	1.46984	Tumor	BRCA
TCGA-OL-A5RU-01A	1.57279	Tumor	BRCA
TCGA-D8-A73U-01A	1.99904	Tumor	BRCA
TCGA-A2-A0YT-01A	0.273786	Tumor	BRCA
TCGA-A1-A0SK-01A	0.0308139	Tumor	BRCA
TCGA-E9-A295-01A	0.451153	Tumor	BRCA
TCGA-AR-A1AR-01A	1.38804	Tumor	BRCA
TCGA-D8-A1XY-01A	0.797792	Tumor	BRCA
TCGA-LL-A8F5-01A	1.57998	Tumor	BRCA
TCGA-E9-A1R6-01A	0.638673	Tumor	BRCA
TCGA-BH-A1FL-01A	0.33764	Tumor	BRCA
TCGA-BH-A18S-11A	0.395969	Normal	BRCA
TCGA-E9-A1RE-01A	0.42667	Tumor	BRCA
TCGA-BH-A0BC-11A	0.20394	Normal	BRCA
TCGA-D8-A1JN-01A	0.476719	Tumor	BRCA
TCGA-D8-A145-01A	0.375375	Tumor	BRCA
TCGA-B6-A0IK-01A	0.815857	Tumor	BRCA
TCGA-C8-A1HE-01A	0.272068	Tumor	BRCA
TCGA-A8-A0AB-01A	0.194579	Tumor	BRCA
TCGA-EW-A1J3-01A	0.654888	Tumor	BRCA
TCGA-GI-A2C8-01A	0.437489	Tumor	BRCA
TCGA-A2-A0YJ-01A	0.136109	Tumor	BRCA
TCGA-A8-A0A7-01A	1.91904	Tumor	BRCA
TCGA-A8-A08L-01A	1.5036	Tumor	BRCA
TCGA-BH-A0H6-01A	0.243336	Tumor	BRCA
TCGA-D8-A1XL-01A	2.09207	Tumor	BRCA
TCGA-E2-A10B-01A	0.542135	Tumor	BRCA
TCGA-E9-A228-01A	0.0789284	Tumor	BRCA
TCGA-A2-A3KD-01A	0.370146	Tumor	BRCA
TCGA-AQ-A7U7-01A	3.01998	Tumor	BRCA
TCGA-AO-A1KS-01A	1.13434	Tumor	BRCA
TCGA-A7-A0DC-01B	0.722174	Tumor	BRCA
TCGA-BH-A0EB-01A	0.961053	Tumor	BRCA
TCGA-E2-A1LB-11A	0.666747	Normal	BRCA
TCGA-C8-A12W-01A	0.456772	Tumor	BRCA
TCGA-AR-A24L-01A	0.189449	Tumor	BRCA
TCGA-EW-A1PB-01A	1.61732	Tumor	BRCA
TCGA-D8-A1JJ-01A	0.584409	Tumor	BRCA
TCGA-C8-A12Z-01A	0.1181	Tumor	BRCA
TCGA-A8-A09X-01A	1.41338	Tumor	BRCA
TCGA-AC-A62Y-01A	0.667191	Tumor	BRCA
TCGA-AC-A3YJ-01A	0.404682	Tumor	BRCA
TCGA-E9-A22G-01A	0.800785	Tumor	BRCA
TCGA-GM-A5PX-01A	0.621882	Tumor	BRCA
TCGA-A2-A4RX-01A	0.983645	Tumor	BRCA
TCGA-BH-A0HK-11A	0.309896	Normal	BRCA
TCGA-B6-A0WW-01A	0.388813	Tumor	BRCA
TCGA-A2-A0SV-01A	1.92188	Tumor	BRCA
TCGA-AR-A24U-01A	2.11297	Tumor	BRCA
TCGA-B6-A0X0-01A	0.0403023	Tumor	BRCA
TCGA-BH-A0EA-01A	0.194357	Tumor	BRCA
TCGA-LL-A440-01A	1.3288	Tumor	BRCA
TCGA-A1-A0SQ-01A	0.150322	Tumor	BRCA
TCGA-A8-A09N-01A	0.545407	Tumor	BRCA
TCGA-AC-A3QQ-01B	0.296286	Tumor	BRCA
TCGA-E2-A1BC-11A	0.149522	Normal	BRCA
TCGA-BH-A18V-06A	2.49521	Tumor	BRCA
TCGA-BH-A18H-01A	2.03439	Tumor	BRCA
TCGA-E2-A1LH-01A	1.86782	Tumor	BRCA
TCGA-C8-A27A-01A	0.839452	Tumor	BRCA
TCGA-E9-A1R4-01A	1.89574	Tumor	BRCA
TCGA-A2-A3XU-01A	0.0936946	Tumor	BRCA
TCGA-HN-A2NL-01A	1.09335	Tumor	BRCA
TCGA-BH-A0BO-01A	0.562993	Tumor	BRCA
TCGA-D8-A1Y0-01A	1.43094	Tumor	BRCA
TCGA-B6-A40B-01A	0.462436	Tumor	BRCA
TCGA-PL-A8LX-01A	0.204915	Tumor	BRCA
TCGA-B6-A1KF-01A	0.028431	Tumor	BRCA
TCGA-AO-A0J7-01A	0.211838	Tumor	BRCA
TCGA-EW-A2FV-01A	0.994372	Tumor	BRCA
TCGA-AR-A252-01A	2.14231	Tumor	BRCA
TCGA-AN-A0XR-01A	0.20103	Tumor	BRCA
TCGA-A2-A0YC-01A	0.393853	Tumor	BRCA
TCGA-A8-A07P-01A	0.233829	Tumor	BRCA
TCGA-BH-A1FR-11B	0.502414	Normal	BRCA
TCGA-E9-A3X8-01A	1.12531	Tumor	BRCA
TCGA-AC-A2B8-01A	0.872653	Tumor	BRCA
TCGA-AO-A0JL-01A	0.301553	Tumor	BRCA
TCGA-BH-A1FB-11A	0.461409	Normal	BRCA
TCGA-D8-A27W-01A	0.37975	Tumor	BRCA
TCGA-B6-A0RO-01A	0.159119	Tumor	BRCA
TCGA-BH-A0DE-01A	0.666869	Tumor	BRCA
TCGA-D8-A147-01A	1.44639	Tumor	BRCA
TCGA-BH-A202-01A	1.39592	Tumor	BRCA
TCGA-BH-A18R-01A	0.683204	Tumor	BRCA
TCGA-BH-A0HA-11A	0.273158	Normal	BRCA
TCGA-B6-A0RV-01A	0.773213	Tumor	BRCA
TCGA-D8-A27P-01A	0.0761031	Tumor	BRCA
TCGA-BH-A0W7-01A	1.63196	Tumor	BRCA
TCGA-BH-A0E1-11A	0.248246	Normal	BRCA
TCGA-AC-A7VB-01A	0.0985289	Tumor	BRCA
TCGA-AN-A046-01A	1.4691	Tumor	BRCA
TCGA-A2-A0SX-01A	2.57055	Tumor	BRCA
TCGA-A8-A06N-01A	0.0294561	Tumor	BRCA
TCGA-BH-A8G0-01A	1.18482	Tumor	BRCA
TCGA-BH-A0HP-01A	0.543804	Tumor	BRCA
TCGA-BH-A18U-01A	1.20074	Tumor	BRCA
TCGA-AN-A0AS-01A	0.474086	Tumor	BRCA
TCGA-AO-A0JC-01A	4.4786	Tumor	BRCA
TCGA-BH-A1F2-01A	0.0795827	Tumor	BRCA
TCGA-BH-A18M-01A	0.240565	Tumor	BRCA
TCGA-C8-A12L-01A	0.808776	Tumor	BRCA
TCGA-E9-A1R7-01A	0.201629	Tumor	BRCA
TCGA-BH-A1FH-01A	0.250875	Tumor	BRCA
TCGA-AR-A24V-01A	0.476071	Tumor	BRCA
TCGA-AC-A6IX-01A	0.950612	Tumor	BRCA
TCGA-D8-A1JH-01A	0.784074	Tumor	BRCA
TCGA-BH-A1FE-01A	1.59973	Tumor	BRCA
TCGA-A2-A25C-01A	0.582429	Tumor	BRCA
TCGA-B6-A0IQ-01A	1.19602	Tumor	BRCA
TCGA-AO-A0JI-01A	0.200795	Tumor	BRCA
TCGA-AC-A2FB-11A	0.330865	Normal	BRCA
TCGA-B6-A0IA-01A	0	Tumor	BRCA
TCGA-E2-A1L7-01A	1.88735	Tumor	BRCA
TCGA-BH-A18F-01A	0.60831	Tumor	BRCA
TCGA-C8-A1HI-01A	0.0930535	Tumor	BRCA
TCGA-A2-A0YD-01A	0.41892	Tumor	BRCA
TCGA-A8-A06U-01A	1.21316	Tumor	BRCA
TCGA-BH-A18S-01A	0.0330089	Tumor	BRCA
TCGA-A8-A08S-01A	0.330496	Tumor	BRCA
TCGA-A8-A08C-01A	0.246264	Tumor	BRCA
TCGA-C8-A1HO-01A	0.368311	Tumor	BRCA
TCGA-AO-A0JG-01A	0.765283	Tumor	BRCA
TCGA-E9-A1NF-01A	0.817334	Tumor	BRCA
TCGA-AO-A0J6-01A	1.1234	Tumor	BRCA
TCGA-LL-A5YP-01A	1.04472	Tumor	BRCA
TCGA-BH-A0DI-01A	0.648543	Tumor	BRCA
TCGA-BH-A1FJ-01A	0.127269	Tumor	BRCA
TCGA-UU-A93S-01A	0.617099	Tumor	BRCA
TCGA-A2-A0YE-01A	0.586671	Tumor	BRCA
TCGA-BH-A209-01A	2.57788	Tumor	BRCA
TCGA-OL-A5RX-01A	0.492306	Tumor	BRCA
TCGA-E2-A15D-01A	0.401067	Tumor	BRCA
TCGA-D8-A27H-01A	0.32326	Tumor	BRCA
TCGA-BH-A1F6-01A	1.16725	Tumor	BRCA
TCGA-A1-A0SD-01A	0.48004	Tumor	BRCA
TCGA-A7-A26J-01B	2.06471	Tumor	BRCA
TCGA-D8-A1XC-01A	0.0141869	Tumor	BRCA
TCGA-A2-A04R-01A	0.160192	Tumor	BRCA
TCGA-LD-A66U-01A	1.6053	Tumor	BRCA
TCGA-E2-A15O-01A	0.826375	Tumor	BRCA
TCGA-AR-A24T-01A	0.109451	Tumor	BRCA
TCGA-BH-A0HO-01A	0.348484	Tumor	BRCA
TCGA-A7-A6VW-01A	0.150088	Tumor	BRCA
TCGA-E2-A153-11A	0.503	Normal	BRCA
TCGA-BH-A0HY-01A	0.248576	Tumor	BRCA
TCGA-3C-AALJ-01A	1.33142	Tumor	BRCA
TCGA-BH-AB28-01A	1.22417	Tumor	BRCA
TCGA-A7-A0CG-01A	0.852967	Tumor	BRCA
TCGA-A8-A08H-01A	1.03391	Tumor	BRCA
TCGA-B6-A0WV-01A	0.177737	Tumor	BRCA
TCGA-D8-A1XF-01A	0.314875	Tumor	BRCA
TCGA-BH-A0BQ-01A	0.39588	Tumor	BRCA
TCGA-E9-A1RF-11A	0.428674	Normal	BRCA
TCGA-EW-A1PC-01B	0.593745	Tumor	BRCA
TCGA-A8-A08I-01A	1.90969	Tumor	BRCA
TCGA-B6-A0X4-01A	0.0847635	Tumor	BRCA
TCGA-E9-A2JS-01A	0.798626	Tumor	BRCA
TCGA-A8-A096-01A	1.42351	Tumor	BRCA
TCGA-BH-A1F6-11B	0.445981	Normal	BRCA
TCGA-B6-A0WY-01A	0.506719	Tumor	BRCA
TCGA-BH-A18V-11A	0.300344	Normal	BRCA
TCGA-A8-A09E-01A	0.2027	Tumor	BRCA
TCGA-BH-A1ES-06A	0.0321795	Tumor	BRCA
TCGA-EW-A1OW-01A	0.827482	Tumor	BRCA
TCGA-D8-A1XD-01A	0.261116	Tumor	BRCA
TCGA-E9-A54X-01A	0	Tumor	BRCA
TCGA-B6-A0RG-01A	0.232611	Tumor	BRCA
TCGA-A8-A097-01A	0.805178	Tumor	BRCA
TCGA-A2-A0CX-01A	1.18285	Tumor	BRCA
TCGA-E9-A5FK-01A	1.98317	Tumor	BRCA
TCGA-BH-A1FG-11B	0.239742	Normal	BRCA
TCGA-C8-A8HQ-01A	1.56932	Tumor	BRCA
TCGA-BH-A0BP-01A	0.328972	Tumor	BRCA
TCGA-B6-A0RL-01A	0.0939346	Tumor	BRCA
TCGA-A8-A08F-01A	1.39159	Tumor	BRCA
TCGA-A2-A0CK-01A	0.419363	Tumor	BRCA
TCGA-E9-A1N4-01A	0.430542	Tumor	BRCA
TCGA-D8-A1XZ-01A	1.18994	Tumor	BRCA
TCGA-AR-A1AS-01A	0.114645	Tumor	BRCA
TCGA-BH-A18N-11A	0.443774	Normal	BRCA
TCGA-EW-A424-01A	0.16681	Tumor	BRCA
TCGA-A7-A3RF-01A	0.0393855	Tumor	BRCA
TCGA-AR-A24H-01A	1.40776	Tumor	BRCA
TCGA-A8-A06T-01A	0.924817	Tumor	BRCA
TCGA-C8-A1HL-01A	0.403249	Tumor	BRCA
TCGA-D8-A1X8-01A	0.362328	Tumor	BRCA
TCGA-AO-A1KT-01A	0.543947	Tumor	BRCA
TCGA-E2-A15K-11A	0.399978	Normal	BRCA
TCGA-B6-A0RQ-01A	0.136711	Tumor	BRCA
TCGA-AR-A1AQ-01A	2.27433	Tumor	BRCA
TCGA-OL-A5D6-01A	0.931791	Tumor	BRCA
TCGA-A8-A091-01A	0.174301	Tumor	BRCA
TCGA-A7-A4SE-01A	1.01725	Tumor	BRCA
TCGA-AC-A2FE-01A	1.47649	Tumor	BRCA
TCGA-BH-A1F2-11A	0.569443	Normal	BRCA
TCGA-E9-A1ND-11A	0.348394	Normal	BRCA
TCGA-C8-A26Z-01A	0.169715	Tumor	BRCA
TCGA-C8-A12Y-01A	0.617708	Tumor	BRCA
TCGA-A7-A13F-01A	0.141574	Tumor	BRCA
TCGA-BH-A28Q-01A	0.264806	Tumor	BRCA
TCGA-GM-A5PV-01A	0.222392	Tumor	BRCA
TCGA-A7-A4SC-01A	0.837232	Tumor	BRCA
TCGA-A8-A09G-01A	1.23207	Tumor	BRCA
TCGA-A7-A13E-11A	0.863118	Normal	BRCA
TCGA-E2-A15H-01A	0.321947	Tumor	BRCA
TCGA-A7-A13E-01B	2.63331	Tumor	BRCA
TCGA-B6-A0IH-01A	0.445578	Tumor	BRCA
TCGA-A2-A1G4-01A	0.294149	Tumor	BRCA
TCGA-A8-A093-01A	0.0606252	Tumor	BRCA
TCGA-C8-A12O-01A	0.98864	Tumor	BRCA
TCGA-AO-A1KQ-01A	1.22939	Tumor	BRCA
TCGA-AR-A256-01A	0.872626	Tumor	BRCA
TCGA-OL-A66I-01A	3.27783	Tumor	BRCA
TCGA-C8-A3M7-01A	0.503143	Tumor	BRCA
TCGA-A2-A04W-01A	0.325884	Tumor	BRCA
TCGA-OL-A97C-01A	2.84599	Tumor	BRCA
TCGA-AR-A1AM-01A	0.973097	Tumor	BRCA
TCGA-AR-A2LR-01A	0.238655	Tumor	BRCA
TCGA-EW-A1OZ-01A	1.32002	Tumor	BRCA
TCGA-A1-A0SF-01A	0.991158	Tumor	BRCA
TCGA-A1-A0SJ-01A	0.389036	Tumor	BRCA
TCGA-A7-A13G-11A	0.284275	Normal	BRCA
TCGA-D8-A1JU-01A	0.664816	Tumor	BRCA
TCGA-A8-A07F-01A	0.811519	Tumor	BRCA
TCGA-A7-A6VY-01A	2.46926	Tumor	BRCA
TCGA-BH-A1FU-11A	0.443815	Normal	BRCA
TCGA-BH-A0BZ-11A	0.278817	Normal	BRCA
TCGA-A2-A0CU-01A	0.292563	Tumor	BRCA
TCGA-BH-A18L-11A	0.288658	Normal	BRCA
TCGA-E9-A1NE-01A	2.18791	Tumor	BRCA
TCGA-A7-A0D9-01A	0.217795	Tumor	BRCA
TCGA-C8-A12K-01A	1.90811	Tumor	BRCA
TCGA-A8-A07O-01A	0.345966	Tumor	BRCA
TCGA-C8-A12U-01A	1.21943	Tumor	BRCA
TCGA-C8-A8HP-01A	2.24233	Tumor	BRCA
TCGA-A2-A3XV-01A	0.368602	Tumor	BRCA
TCGA-BH-A0AW-01A	2.13224	Tumor	BRCA
TCGA-AN-A0FF-01A	0.631086	Tumor	BRCA
TCGA-AR-A24M-01A	0.259935	Tumor	BRCA
TCGA-BH-A0DP-11A	0.394627	Normal	BRCA
TCGA-E2-A2P6-01A	0.315839	Tumor	BRCA
TCGA-C8-A130-01A	0.80218	Tumor	BRCA
TCGA-C8-A274-01A	0.328057	Tumor	BRCA
TCGA-E9-A1RD-11A	0.408605	Normal	BRCA
TCGA-D8-A73X-01A	0.364691	Tumor	BRCA
TCGA-AO-A0JA-01A	0.90613	Tumor	BRCA
TCGA-LL-A5YN-01A	2.61268	Tumor	BRCA
TCGA-D8-A1XB-01A	0.566175	Tumor	BRCA
TCGA-LL-A6FP-01A	0.0107413	Tumor	BRCA
TCGA-A7-A26E-01B	0.513058	Tumor	BRCA
TCGA-A7-A6VX-01A	0.592713	Tumor	BRCA
TCGA-AC-A6IW-01A	2.69064	Tumor	BRCA
TCGA-BH-A0C3-01A	0.828893	Tumor	BRCA
TCGA-E9-A1NF-11A	0.193938	Normal	BRCA
TCGA-E2-A1L9-01A	0.849266	Tumor	BRCA
TCGA-BH-A1EV-01A	0.183281	Tumor	BRCA
TCGA-A2-A3XX-01A	1.61683	Tumor	BRCA
TCGA-E9-A1NA-01A	1.27769	Tumor	BRCA
TCGA-EW-A1OY-01A	0.499523	Tumor	BRCA
TCGA-BH-A0AU-01A	0.932869	Tumor	BRCA
TCGA-B6-A0WS-01A	1.46596	Tumor	BRCA
TCGA-B6-A0I5-01A	0.163052	Tumor	BRCA
TCGA-E2-A14P-01A	1.25925	Tumor	BRCA
TCGA-GM-A2DF-01A	1.68744	Tumor	BRCA
TCGA-AQ-A04H-01B	0.459951	Tumor	BRCA
TCGA-AC-A6NO-01A	0.264915	Tumor	BRCA
TCGA-BH-A0E9-01B	0.612351	Tumor	BRCA
TCGA-E9-A1N4-11A	0.286255	Normal	BRCA
TCGA-BH-A0B1-01A	0.416256	Tumor	BRCA
TCGA-AR-A0TW-01A	1.60688	Tumor	BRCA
TCGA-AN-A0FX-01A	0.334979	Tumor	BRCA
TCGA-BH-A0BD-01A	0.994227	Tumor	BRCA
TCGA-D8-A1JA-01A	0.430087	Tumor	BRCA
TCGA-S3-AA11-01A	0.184036	Tumor	BRCA
TCGA-AO-A03T-01A	0.684334	Tumor	BRCA
TCGA-AC-A3YI-01A	0.359508	Tumor	BRCA
TCGA-BH-A0B2-01A	1.18503	Tumor	BRCA
TCGA-LL-A7T0-01A	1.07039	Tumor	BRCA
TCGA-BH-A0DH-01A	0.346278	Tumor	BRCA
TCGA-AC-A8OQ-01A	2.26286	Tumor	BRCA
TCGA-C8-A12N-01A	0.647698	Tumor	BRCA
TCGA-AO-A03U-01B	0.334357	Tumor	BRCA
TCGA-C8-A12T-01A	0.771443	Tumor	BRCA
TCGA-AO-A0J2-01A	1.52017	Tumor	BRCA
TCGA-D8-A27R-01A	0.610705	Tumor	BRCA
TCGA-A2-A0EU-01A	0.378309	Tumor	BRCA
TCGA-AO-A12D-01A	2.1119	Tumor	BRCA
TCGA-D8-A1XT-01A	0.859825	Tumor	BRCA
TCGA-A2-A0CW-01A	0.978384	Tumor	BRCA
TCGA-E2-A10F-01A	0.597194	Tumor	BRCA
TCGA-BH-A0E7-01A	0.130017	Tumor	BRCA
TCGA-D8-A1XG-01A	0.0483158	Tumor	BRCA
TCGA-BH-A0AY-11A	0.252448	Normal	BRCA
TCGA-E9-A1N8-01A	0.276793	Tumor	BRCA
TCGA-E2-A2P5-01A	0.548766	Tumor	BRCA
TCGA-BH-A18P-11A	0.386164	Normal	BRCA
TCGA-C8-A278-01A	2.08404	Tumor	BRCA
TCGA-A8-A08R-01A	1.82996	Tumor	BRCA
TCGA-E2-A15A-01A	0.748401	Tumor	BRCA
TCGA-BH-A1FE-11B	1.02432	Normal	BRCA
TCGA-BH-A1EO-11A	0.330708	Normal	BRCA
TCGA-D8-A1JT-01A	0.434725	Tumor	BRCA
TCGA-D8-A142-01A	0.938919	Tumor	BRCA
TCGA-A2-A3Y0-01A	2.16027	Tumor	BRCA
TCGA-AQ-A0Y5-01A	0.400584	Tumor	BRCA
TCGA-A8-A07W-01A	0.878292	Tumor	BRCA
TCGA-A1-A0SM-01A	0.197892	Tumor	BRCA
TCGA-AC-A3EH-01A	0.146881	Tumor	BRCA
TCGA-MS-A51U-01A	0.82953	Tumor	BRCA
TCGA-AR-A24K-01A	0.123144	Tumor	BRCA
TCGA-AC-A2BM-01A	1.8745	Tumor	BRCA
TCGA-A2-A3XY-01A	2.32538	Tumor	BRCA
TCGA-E2-A14W-01A	0.058599	Tumor	BRCA
TCGA-BH-A1F8-01A	0.46697	Tumor	BRCA
TCGA-E9-A1RA-01A	0.348469	Tumor	BRCA
TCGA-A8-A0A6-01A	1.53635	Tumor	BRCA
TCGA-AC-A7VC-01A	0.0892311	Tumor	BRCA
TCGA-C8-A27B-01A	1.24559	Tumor	BRCA
TCGA-S3-AA15-01A	2.15722	Tumor	BRCA
TCGA-BH-A1ES-01A	0.374447	Tumor	BRCA
TCGA-E2-A1L6-01A	0.425069	Tumor	BRCA
TCGA-BH-A0DT-11A	0.743743	Normal	BRCA
TCGA-E9-A1R0-01A	0.69946	Tumor	BRCA
TCGA-BH-A0B6-01A	1.54736	Tumor	BRCA
TCGA-B6-A0RN-01A	0.172739	Tumor	BRCA
TCGA-A8-A09W-01A	0.254047	Tumor	BRCA
TCGA-EW-A1P3-01A	0.494279	Tumor	BRCA
TCGA-A7-A13F-11A	0.575554	Normal	BRCA
TCGA-A2-A0T6-01A	0.859793	Tumor	BRCA
TCGA-A7-A5ZW-01A	0.788053	Tumor	BRCA
TCGA-BH-A203-01A	1.89117	Tumor	BRCA
TCGA-DS-A7WI-01A	0.802437	Tumor	CESC
TCGA-EX-A449-01A	0.156051	Tumor	CESC
TCGA-VS-A958-01A	2.46687	Tumor	CESC
TCGA-MY-A5BE-01A	3.85048	Tumor	CESC
TCGA-C5-A905-01A	0.673708	Tumor	CESC
TCGA-Q1-A73Q-01A	1.14415	Tumor	CESC
TCGA-BI-A0VR-01A	2.63329	Tumor	CESC
TCGA-EK-A2PK-01A	2.09771	Tumor	CESC
TCGA-FU-A3WB-01A	0.456058	Tumor	CESC
TCGA-MA-AA41-01A	0.723589	Tumor	CESC
TCGA-IR-A3LK-01A	1.93454	Tumor	CESC
TCGA-VS-A952-01A	0.335035	Tumor	CESC
TCGA-C5-A8YT-01A	0.182561	Tumor	CESC
TCGA-EA-A5ZD-01A	2.1263	Tumor	CESC
TCGA-C5-A1MI-01A	2.06454	Tumor	CESC
TCGA-EK-A2RO-01A	0.715023	Tumor	CESC
TCGA-FU-A3YQ-01A	2.01171	Tumor	CESC
TCGA-C5-A7CL-01A	1.15422	Tumor	CESC
TCGA-VS-A9UB-01A	2.21782	Tumor	CESC
TCGA-C5-A1BM-01A	1.65869	Tumor	CESC
TCGA-C5-A2LY-01A	2.29525	Tumor	CESC
TCGA-EA-A50E-01A	1.13264	Tumor	CESC
TCGA-ZJ-AAXU-01A	1.90444	Tumor	CESC
TCGA-HM-A6W2-01A	0.83815	Tumor	CESC
TCGA-C5-A1MQ-01A	1.50574	Tumor	CESC
TCGA-C5-A1BE-01B	1.48458	Tumor	CESC
TCGA-C5-A1MN-01A	0.577601	Tumor	CESC
TCGA-VS-A9U7-01A	1.86626	Tumor	CESC
TCGA-ZJ-AB0I-01A	0.444048	Tumor	CESC
TCGA-LP-A4AX-01A	2.09749	Tumor	CESC
TCGA-JW-A5VH-01A	2.47632	Tumor	CESC
TCGA-C5-A902-01A	1.52511	Tumor	CESC
TCGA-FU-A23L-01A	2.40974	Tumor	CESC
TCGA-FU-A3NI-01A	0.870046	Tumor	CESC
TCGA-VS-A9UT-01A	2.48044	Tumor	CESC
TCGA-C5-A8YR-01A	2.32883	Tumor	CESC
TCGA-VS-A94X-01A	1.92387	Tumor	CESC
TCGA-VS-A8EK-01A	0.953829	Tumor	CESC
TCGA-FU-A3HZ-01A	1.50579	Tumor	CESC
TCGA-ZJ-AAXT-01A	1.1483	Tumor	CESC
TCGA-C5-A2LT-01A	1.91543	Tumor	CESC
TCGA-WL-A834-01A	0.85703	Tumor	CESC
TCGA-FU-A40J-01A	1.06916	Tumor	CESC
TCGA-MU-A5YI-01A	1.59098	Tumor	CESC
TCGA-MA-AA3W-01A	2.90022	Tumor	CESC
TCGA-EK-A2PG-01A	0.601537	Tumor	CESC
TCGA-UC-A7PG-06A	1.25709	Tumor	CESC
TCGA-EA-A5ZE-01A	1.51726	Tumor	CESC
TCGA-4J-AA1J-01A	0.537114	Tumor	CESC
TCGA-C5-A7CH-01A	0.775962	Tumor	CESC
TCGA-C5-A8XH-01A	1.94452	Tumor	CESC
TCGA-JW-A69B-01A	0.951909	Tumor	CESC
TCGA-ZX-AA5X-01A	1.29799	Tumor	CESC
TCGA-VS-A9V0-01A	0.385627	Tumor	CESC
TCGA-EA-A97N-01A	0.714428	Tumor	CESC
TCGA-Q1-A73S-01A	0.167802	Tumor	CESC
TCGA-ZJ-AAXA-01A	0.346554	Tumor	CESC
TCGA-DS-A0VL-01A	1.74394	Tumor	CESC
TCGA-C5-A1BN-01B	0.174655	Tumor	CESC
TCGA-EK-A2IR-01A	0.148366	Tumor	CESC
TCGA-C5-A2M1-01A	2.92444	Tumor	CESC
TCGA-C5-A7CJ-01A	2.03795	Tumor	CESC
TCGA-EA-A1QT-01A	1.22673	Tumor	CESC
TCGA-VS-A957-01A	0.646942	Tumor	CESC
TCGA-JW-A5VK-01A	0.484818	Tumor	CESC
TCGA-EK-A2R7-01A	1.92696	Tumor	CESC
TCGA-EA-A4BA-01A	0.177413	Tumor	CESC
TCGA-EA-A411-01A	1.27019	Tumor	CESC
TCGA-HM-A6W2-06A	0.0369862	Tumor	CESC
TCGA-C5-A7UE-01A	1.25886	Tumor	CESC
TCGA-JW-A5VI-01A	1.37534	Tumor	CESC
TCGA-VS-A9UD-01A	3.21211	Tumor	CESC
TCGA-DS-A0VN-01A	2.14135	Tumor	CESC
TCGA-HM-A3JK-01A	1.30661	Tumor	CESC
TCGA-LP-A5U3-01A	1.11293	Tumor	CESC
TCGA-DG-A2KH-01A	0.495734	Tumor	CESC
TCGA-C5-A2LS-01A	0.297564	Tumor	CESC
TCGA-IR-A3LH-01A	2.5817	Tumor	CESC
TCGA-Q1-A5R3-01A	2.32197	Tumor	CESC
TCGA-MA-AA3X-01A	0.575149	Tumor	CESC
TCGA-VS-A954-01A	1.18084	Tumor	CESC
TCGA-EA-A3HS-01A	1.1521	Tumor	CESC
TCGA-EA-A3HR-01A	0.342482	Tumor	CESC
TCGA-ZJ-AB0H-01A	2.30797	Tumor	CESC
TCGA-JX-A3Q0-01A	2.05086	Tumor	CESC
TCGA-DS-A3LQ-01A	0.882761	Tumor	CESC
TCGA-EK-A2R8-01A	1.11657	Tumor	CESC
TCGA-FU-A3TX-01A	1.07683	Tumor	CESC
TCGA-EA-A556-01A	0.736226	Tumor	CESC
TCGA-VS-A9UO-01A	0.186683	Tumor	CESC
TCGA-EX-A3L1-01A	1.30754	Tumor	CESC
TCGA-C5-A7CM-01A	0.23013	Tumor	CESC
TCGA-ZJ-AAXF-01A	1.90709	Tumor	CESC
TCGA-2W-A8YY-01A	0.731794	Tumor	CESC
TCGA-VS-A9UR-01A	0.555867	Tumor	CESC
TCGA-C5-A7X3-01A	1.18178	Tumor	CESC
TCGA-HM-A4S6-01A	1.50457	Tumor	CESC
TCGA-FU-A770-01A	0.449768	Tumor	CESC
TCGA-VS-A9UC-01A	0.844346	Tumor	CESC
TCGA-DS-A1OC-01A	1.89031	Tumor	CESC
TCGA-EX-A69M-01A	1.81598	Tumor	CESC
TCGA-C5-A1MK-01A	0.876978	Tumor	CESC
TCGA-JW-A5VJ-01A	0.714792	Tumor	CESC
TCGA-EX-A1H6-01B	0.504715	Tumor	CESC
TCGA-EA-A3Y4-01A	2.77166	Tumor	CESC
TCGA-JW-A5VL-01A	2.09676	Tumor	CESC
TCGA-EA-A1QS-01A	0.947426	Tumor	CESC
TCGA-EK-A2PM-01A	0.198533	Tumor	CESC
TCGA-JX-A3PZ-01A	1.01129	Tumor	CESC
TCGA-DG-A2KK-01A	1.12801	Tumor	CESC
TCGA-VS-A8QM-01A	2.23558	Tumor	CESC
TCGA-C5-A7CO-01A	1.17383	Tumor	CESC
TCGA-VS-A9UH-01A	2.66091	Tumor	CESC
TCGA-EA-A439-01A	1.19428	Tumor	CESC
TCGA-EK-A3GJ-01A	2.22101	Tumor	CESC
TCGA-EA-A3HQ-01A	1.51002	Tumor	CESC
TCGA-EA-A6QX-01A	1.84319	Tumor	CESC
TCGA-C5-A7UI-01A	2.46545	Tumor	CESC
TCGA-ZJ-AAXD-01A	0.551251	Tumor	CESC
TCGA-LP-A4AV-01A	2.04392	Tumor	CESC
TCGA-VS-A950-01A	0.841358	Tumor	CESC
TCGA-C5-A3HD-01B	0.887823	Tumor	CESC
TCGA-DS-A5RQ-01A	1.24264	Tumor	CESC
TCGA-VS-A9UP-01A	0.266962	Tumor	CESC
TCGA-C5-A7CG-01A	3.09003	Tumor	CESC
TCGA-MY-A5BD-01A	0.917264	Tumor	CESC
TCGA-C5-A1M6-01A	0.130324	Tumor	CESC
TCGA-VS-A8QF-01A	1.43105	Tumor	CESC
TCGA-EK-A2RE-01A	0.335983	Tumor	CESC
TCGA-UC-A7PG-01A	0.772314	Tumor	CESC
TCGA-VS-AA62-01A	2.25627	Tumor	CESC
TCGA-C5-A2M2-01A	0.719258	Tumor	CESC
TCGA-MA-AA3Y-01A	2.25259	Tumor	CESC
TCGA-MY-A913-01A	2.3602	Tumor	CESC
TCGA-C5-A7CK-01A	0.3337	Tumor	CESC
TCGA-UC-A7PI-01A	0.917446	Tumor	CESC
TCGA-C5-A7X5-01A	0.449486	Tumor	CESC
TCGA-DG-A2KJ-01A	1.69955	Tumor	CESC
TCGA-VS-A9V3-01A	1.48975	Tumor	CESC
TCGA-DS-A7WF-01A	1.03877	Tumor	CESC
TCGA-C5-A8XK-01A	0.583197	Tumor	CESC
TCGA-EA-A5FO-01A	0.307206	Tumor	CESC
TCGA-VS-A9UZ-01A	0.996739	Tumor	CESC
TCGA-EK-A2IP-01A	1.11832	Tumor	CESC
TCGA-VS-A94W-01A	3.26039	Tumor	CESC
TCGA-DS-A1OB-01A	1.27665	Tumor	CESC
TCGA-EA-A410-01A	0.932968	Tumor	CESC
TCGA-EX-A8YF-01A	1.94127	Tumor	CESC
TCGA-EK-A2H0-01A	0.505207	Tumor	CESC
TCGA-VS-A9UV-01A	0.617234	Tumor	CESC
TCGA-LP-A7HU-01A	2.13929	Tumor	CESC
TCGA-VS-A8EI-01A	1.53646	Tumor	CESC
TCGA-BI-A0VS-01A	1.85024	Tumor	CESC
TCGA-DS-A0VM-01A	1.45435	Tumor	CESC
TCGA-IR-A3LB-01A	1.29343	Tumor	CESC
TCGA-VS-A8EC-01A	0.24883	Tumor	CESC
TCGA-VS-A9V2-01A	1.80539	Tumor	CESC
TCGA-EK-A3GN-01A	0.0198911	Tumor	CESC
TCGA-IR-A3LA-01A	1.08687	Tumor	CESC
TCGA-C5-A7X8-01A	1.12566	Tumor	CESC
TCGA-EK-A2RL-01A	0.160002	Tumor	CESC
TCGA-C5-A0TN-01A	1.28848	Tumor	CESC
TCGA-FU-A57G-01A	0.388538	Tumor	CESC
TCGA-EK-A2PI-01A	0.713083	Tumor	CESC
TCGA-Q1-A73P-01A	1.87985	Tumor	CESC
TCGA-C5-A1MP-01A	2.21843	Tumor	CESC
TCGA-VS-A8EL-01A	1.88033	Tumor	CESC
TCGA-C5-A1BQ-01C	1.25868	Tumor	CESC
TCGA-ZJ-AAXI-01A	0.438374	Tumor	CESC
TCGA-FU-A23K-01A	2.52925	Tumor	CESC
TCGA-Q1-A6DT-01A	0.559158	Tumor	CESC
TCGA-EK-A2H1-01A	2.02477	Tumor	CESC
TCGA-C5-A1M5-01A	1.77932	Tumor	CESC
TCGA-EA-A44S-01A	1.56186	Tumor	CESC
TCGA-EA-A78R-01A	1.82662	Tumor	CESC
TCGA-C5-A7XC-01A	1.44802	Tumor	CESC
TCGA-VS-A9V4-01A	0.426371	Tumor	CESC
TCGA-EK-A2RA-01A	2.18231	Tumor	CESC
TCGA-EX-A1H5-01A	0.846318	Tumor	CESC
TCGA-VS-A953-01A	0.657721	Tumor	CESC
TCGA-MA-AA3Z-01A	1.53498	Tumor	CESC
TCGA-VS-A959-01A	1.31638	Tumor	CESC
TCGA-FU-A3EO-01A	0.904812	Tumor	CESC
TCGA-BI-A20A-01A	1.98878	Tumor	CESC
TCGA-DS-A1OD-01A	3.8072	Tumor	CESC
TCGA-C5-A1M9-01A	0.598179	Tumor	CESC
TCGA-MY-A5BF-11A	1.19542	Normal	CESC
TCGA-Q1-A6DW-01A	0.970538	Tumor	CESC
TCGA-C5-A3HF-01A	1.32482	Tumor	CESC
TCGA-VS-A8Q9-01A	0.637894	Tumor	CESC
TCGA-Q1-A5R2-01A	1.43125	Tumor	CESC
TCGA-VS-A8Q8-01A	1.36706	Tumor	CESC
TCGA-C5-A1BJ-01A	1.82075	Tumor	CESC
TCGA-Q1-A6DV-01A	0.885748	Tumor	CESC
TCGA-EK-A3GK-01A	1.13296	Tumor	CESC
TCGA-IR-A3LF-01A	1.11403	Tumor	CESC
TCGA-C5-A1M7-01A	1.51273	Tumor	CESC
TCGA-EK-A2PL-01A	0.799717	Tumor	CESC
TCGA-LP-A4AU-01A	1.13132	Tumor	CESC
TCGA-ZJ-AAXJ-01A	1.93436	Tumor	CESC
TCGA-VS-A94Z-01A	3.07551	Tumor	CESC
TCGA-EK-A2GZ-01A	1.00617	Tumor	CESC
TCGA-JW-A852-01A	1.51439	Tumor	CESC
TCGA-VS-A9V5-01A	0.246066	Tumor	CESC
TCGA-ZJ-AAXB-01A	0.547282	Tumor	CESC
TCGA-EK-A2R9-01A	2.04983	Tumor	CESC
TCGA-C5-A3HE-01A	1.70166	Tumor	CESC
TCGA-ZJ-A8QR-01A	0.513587	Tumor	CESC
TCGA-EK-A2RC-01A	1.67698	Tumor	CESC
TCGA-C5-A1ML-01A	1.4552	Tumor	CESC
TCGA-FU-A5XV-01A	1.21212	Tumor	CESC
TCGA-EA-A43B-01A	1.65416	Tumor	CESC
TCGA-MA-AA42-01A	3.50296	Tumor	CESC
TCGA-VS-A9UJ-01A	0.0818617	Tumor	CESC
TCGA-VS-A9V1-01A	0.176488	Tumor	CESC
TCGA-JW-AAVH-01A	0.656102	Tumor	CESC
TCGA-VS-A8EJ-01A	0.706063	Tumor	CESC
TCGA-Q1-A73O-01A	1.49812	Tumor	CESC
TCGA-FU-A2QG-01A	0.776036	Tumor	CESC
TCGA-DS-A1O9-01A	1.96811	Tumor	CESC
TCGA-VS-A8QA-01A	0.73685	Tumor	CESC
TCGA-C5-A1MH-01A	2.60086	Tumor	CESC
TCGA-XS-A8TJ-01A	1.53354	Tumor	CESC
TCGA-C5-A1ME-01A	1.27951	Tumor	CESC
TCGA-C5-A2LZ-01A	1.46396	Tumor	CESC
TCGA-HM-A3JJ-11A	0.195732	Normal	CESC
TCGA-GH-A9DA-01A	1.8184	Tumor	CESC
TCGA-VS-A8QH-01A	0.355187	Tumor	CESC
TCGA-VS-A9U6-01A	1.25846	Tumor	CESC
TCGA-C5-A8YQ-01A	0.333772	Tumor	CESC
TCGA-DS-A1OA-01A	1.62788	Tumor	CESC
TCGA-HG-A2PA-01A	1.75229	Tumor	CESC
TCGA-EA-A3QD-01A	2.97108	Tumor	CESC
TCGA-C5-A7UC-01A	1.00316	Tumor	CESC
TCGA-MA-AA43-01A	0.759392	Tumor	CESC
TCGA-Q1-A73R-01A	0.945532	Tumor	CESC
TCGA-PN-A8MA-01A	1.52535	Tumor	CESC
TCGA-C5-A2LV-01A	1.65217	Tumor	CESC
TCGA-VS-A9UQ-01A	0.53516	Tumor	CESC
TCGA-MY-A5BF-01A	1.75388	Tumor	CESC
TCGA-JX-A3Q8-01A	1.56173	Tumor	CESC
TCGA-VS-A9UM-01A	1.56478	Tumor	CESC
TCGA-VS-A8EH-01A	0.43123	Tumor	CESC
TCGA-LP-A4AW-01A	0.960429	Tumor	CESC
TCGA-C5-A1MJ-01A	1.1341	Tumor	CESC
TCGA-UC-A7PD-01A	0.920214	Tumor	CESC
TCGA-EK-A2RK-01A	1.77106	Tumor	CESC
TCGA-Q1-A5R1-01A	1.31398	Tumor	CESC
TCGA-VS-A9U5-01A	1.93472	Tumor	CESC
TCGA-EA-A3QE-01A	2.4811	Tumor	CESC
TCGA-EK-A3GM-01A	0.229732	Tumor	CESC
TCGA-EA-A3HT-01A	1.75687	Tumor	CESC
TCGA-IR-A3L7-01A	0.137155	Tumor	CESC
TCGA-C5-A2LX-01A	3.40196	Tumor	CESC
TCGA-MU-A51Y-01A	1.97622	Tumor	CESC
TCGA-JX-A5QV-01A	2.08139	Tumor	CESC
TCGA-FU-A3HY-01A	0.314494	Tumor	CESC
TCGA-MU-A8JM-01A	2.15682	Tumor	CESC
TCGA-RA-A741-01A	1.55319	Tumor	CESC
TCGA-C5-A1BF-01B	1.02603	Tumor	CESC
TCGA-C5-A3HL-01A	0.562757	Tumor	CESC
TCGA-EK-A2RN-01A	1.43291	Tumor	CESC
TCGA-C5-A901-01A	1.23731	Tumor	CESC
TCGA-VS-A9UI-01A	1.34098	Tumor	CESC
TCGA-VS-A9UY-01A	1.0121	Tumor	CESC
TCGA-C5-A1MF-01A	1.19941	Tumor	CESC
TCGA-VS-A9UL-01A	0.118181	Tumor	CESC
TCGA-ZJ-AAXN-01A	1.46885	Tumor	CESC
TCGA-ZJ-A8QQ-01A	0.755599	Tumor	CESC
TCGA-C5-A8XI-01A	1.68395	Tumor	CESC
TCGA-C5-A8XJ-01A	1.4094	Tumor	CESC
TCGA-EA-A5ZF-01A	0.256908	Tumor	CESC
TCGA-IR-A3LC-01A	0.504551	Tumor	CESC
[truncated: 9,058 more rows]
