# Supplementary material for: Clinical Implications of Aberrant PD-1 and CTLA4 Expression for Cancer Immunity and Prognosis: A Pan-Cancer Study
Source: Front Immunol. 2020 Sep 10;11:2048. doi: 10.3389/fimmu.2020.02048 (PMC7539667; doi:10.3389/fimmu.2020.02048)
Supplement: Supplementary Table 2 — Associations between PD-1/CTLA4 expression levels and CD4+ and CD8+ T cell, B cell, dendritic cell, neutrophil, and macrophage counts based on TIMER. [file Table_2.XLSX]

## Sheet: PD1
cancer	variable	partial.cor	p
ACC	Purity	-0.580568	5.89031e-08
ACC	B Cell	0.23024	0.0500391
ACC	CD8+ T Cell	0.2663	0.0227693
ACC	CD4+ T Cell	0.215938	0.0665282
ACC	Macrophage	0.278779	0.016925
ACC	Neutrophil	0.384232	0.000790667
ACC	Dendritic Cell	0.46115	4.02629e-05
BLCA	Purity	-0.553791	4.83205e-31
BLCA	B Cell	0.0465904	0.37611
BLCA	CD8+ T Cell	0.251062	1.14572e-06
BLCA	CD4+ T Cell	0.383691	3.00656e-14
BLCA	Macrophage	0.0455293	0.385776
BLCA	Neutrophil	0.60232	3.26666e-37
BLCA	Dendritic Cell	0.593762	3.79703e-36
BRCA	Purity	-0.472871	1.42092e-56
BRCA	B Cell	0.47621	1.89206e-56
BRCA	CD8+ T Cell	0.407889	2.03258e-40
BRCA	CD4+ T Cell	0.588712	8.54294e-91
BRCA	Macrophage	0.0172271	0.589561
BRCA	Neutrophil	0.528002	2.19125e-69
BRCA	Dendritic Cell	0.620602	2.46458e-102
BRCA-Basal	Purity	-0.590972	1.67288e-13
BRCA-Basal	B Cell	0.602089	1.39662e-13
BRCA-Basal	CD8+ T Cell	0.489396	9.2393e-09
BRCA-Basal	CD4+ T Cell	0.413574	2.19267e-06
BRCA-Basal	Macrophage	-0.0909647	0.309109
BRCA-Basal	Neutrophil	0.505223	1.81319e-08
BRCA-Basal	Dendritic Cell	0.567124	4.75467e-11
BRCA-Her2	Purity	-0.435778	0.000560965
BRCA-Her2	B Cell	0.301618	0.0213961
BRCA-Her2	CD8+ T Cell	0.719986	2.75426e-10
BRCA-Her2	CD4+ T Cell	0.725257	1.20435e-10
BRCA-Her2	Macrophage	0.102498	0.443897
BRCA-Her2	Neutrophil	0.73107	7.21719e-11
BRCA-Her2	Dendritic Cell	0.772149	3.21375e-12
BRCA-Luminal	Purity	-0.425207	2.20688e-25
BRCA-Luminal	B Cell	0.441083	3.67277e-27
BRCA-Luminal	CD8+ T Cell	0.538522	1.03505e-41
BRCA-Luminal	CD4+ T Cell	0.582143	6.08543e-50
BRCA-Luminal	Macrophage	0.146326	0.000632815
BRCA-Luminal	Neutrophil	0.531213	3.2388e-40
BRCA-Luminal	Dendritic Cell	0.606693	4.27739e-55
CESC	Purity	-0.390354	1.49056e-11
CESC	B Cell	0.315719	7.92631e-08
CESC	CD8+ T Cell	0.610582	2.19837e-29
CESC	CD4+ T Cell	0.481728	1.68416e-17
CESC	Macrophage	0.110468	0.0663768
CESC	Neutrophil	0.632761	2.16584e-32
CESC	Dendritic Cell	0.652194	8.0122e-35
CHOL	Purity	-0.273816	0.106101
CHOL	B Cell	0.28331	0.0991066
CHOL	CD8+ T Cell	0.43845	0.00842382
CHOL	CD4+ T Cell	0.314351	0.0658978
CHOL	Macrophage	0.420447	0.0119086
CHOL	Neutrophil	0.26948	0.117469
CHOL	Dendritic Cell	0.438411	0.00843025
COAD	Purity	-0.383931	9.62371e-16
COAD	B Cell	0.238548	1.23398e-06
COAD	CD8+ T Cell	0.351303	3.09029e-13
COAD	CD4+ T Cell	0.424632	4.98346e-19
COAD	Macrophage	0.295791	1.33521e-09
COAD	Neutrophil	0.572391	2.81157e-36
COAD	Dendritic Cell	0.589265	6.02374e-39
DLBC	Purity	-0.533133	0.000277801
DLBC	B Cell	0.239909	0.33762
DLBC	CD8+ T Cell	0.47072	0.0312664
DLBC	CD4+ T Cell	0.450554	0.0403928
DLBC	Macrophage	-0.33604	0.136398
DLBC	Neutrophil	0.240004	0.294682
DLBC	Dendritic Cell	0.100868	0.663532
ESCA	Purity	-0.319133	1.19337e-05
ESCA	B Cell	0.527341	3.34972e-14
ESCA	CD8+ T Cell	0.134922	0.0709452
ESCA	CD4+ T Cell	0.466962	4.42494e-11
ESCA	Macrophage	0.351186	1.34029e-06
ESCA	Neutrophil	0.378755	1.58169e-07
ESCA	Dendritic Cell	0.209304	0.00480469
GBM	Purity	0.0444081	0.364542
GBM	B Cell	-0.0805796	0.0999294
GBM	CD8+ T Cell	-0.0127585	0.794803
GBM	CD4+ T Cell	-0.195948	5.49918e-05
GBM	Macrophage	-0.0909408	0.0632299
GBM	Neutrophil	-0.2622	5.32506e-08
GBM	Dendritic Cell	-0.209323	1.59817e-05
HNSC	Purity	-0.267614	1.56639e-09
HNSC	B Cell	0.415739	2.56786e-21
HNSC	CD8+ T Cell	0.766504	8.17785e-93
HNSC	CD4+ T Cell	0.567733	2.63444e-42
HNSC	Macrophage	0.574292	1.00044e-43
HNSC	Neutrophil	0.731101	3.12398e-81
HNSC	Dendritic Cell	0.757902	4.34006e-91
HNSC-HPVpos	Purity	-0.293356	0.00501399
HNSC-HPVpos	B Cell	0.626502	6.58624e-10
HNSC-HPVpos	CD8+ T Cell	0.834266	2.43003e-21
HNSC-HPVpos	CD4+ T Cell	0.461583	1.27262e-05
HNSC-HPVpos	Macrophage	0.449767	1.39619e-05
HNSC-HPVpos	Neutrophil	0.712373	2.08591e-14
HNSC-HPVpos	Dendritic Cell	0.744302	7.39827e-16
HNSC-HPVneg	Purity	-0.343741	1.45448e-12
HNSC-HPVneg	B Cell	0.325001	3.81968e-11
HNSC-HPVneg	CD8+ T Cell	0.732233	3.26585e-67
HNSC-HPVneg	CD4+ T Cell	0.57783	1.47072e-36
HNSC-HPVneg	Macrophage	0.616656	1.21777e-42
HNSC-HPVneg	Neutrophil	0.734129	2.1874e-67
HNSC-HPVneg	Dendritic Cell	0.756042	1.58145e-74
KICH	Purity	-0.496212	2.26429e-05
KICH	B Cell	0.313808	0.01091
KICH	CD8+ T Cell	-0.00456336	0.971221
KICH	CD4+ T Cell	0.1998	0.110551
KICH	Macrophage	0.126557	0.315096
KICH	Neutrophil	0.149984	0.233063
KICH	Dendritic Cell	0.535567	4.2852e-06
KIRC	Purity	-0.265131	7.15608e-09
KIRC	B Cell	0.438651	5.22771e-23
KIRC	CD8+ T Cell	0.564125	3.63546e-38
KIRC	CD4+ T Cell	0.233612	4.0397e-07
KIRC	Macrophage	0.145383	0.00203562
KIRC	Neutrophil	0.397459	8.75586e-19
KIRC	Dendritic Cell	0.557765	1.46953e-38
KIRP	Purity	-0.212774	0.000566297
KIRP	B Cell	0.41109	7.35981e-12
KIRP	CD8+ T Cell	0.398645	2.93528e-11
KIRP	CD4+ T Cell	0.531761	3.10308e-20
KIRP	Macrophage	0.126606	0.0459568
KIRP	Neutrophil	0.338785	2.38872e-08
KIRP	Dendritic Cell	0.478065	5.03983e-16
LGG	Purity	-0.161295	0.000393914
LGG	B Cell	0.277505	6.70391e-10
LGG	CD8+ T Cell	0.222711	8.72834e-07
LGG	CD4+ T Cell	0.405374	2.97834e-20
LGG	Macrophage	0.477301	2.76445e-28
LGG	Neutrophil	0.494977	1.00251e-30
LGG	Dendritic Cell	0.488809	5.87342e-30
LIHC	Purity	-0.428895	6.46826e-17
LIHC	B Cell	0.565183	1.99914e-30
LIHC	CD8+ T Cell	0.582899	1.64421e-32
LIHC	CD4+ T Cell	0.361723	4.50768e-12
LIHC	Macrophage	0.414707	1.32009e-15
LIHC	Neutrophil	0.358269	6.91335e-12
LIHC	Dendritic Cell	0.570202	1.03906e-30
LUAD	Purity	-0.439135	1.05114e-24
LUAD	B Cell	0.500533	4.71441e-32
LUAD	CD8+ T Cell	0.406469	8.4527e-21
LUAD	CD4+ T Cell	0.560627	2.07709e-41
LUAD	Macrophage	0.132845	0.00337811
LUAD	Neutrophil	0.449186	2.32673e-25
LUAD	Dendritic Cell	0.468882	4.82505e-28
LUSC	Purity	-0.370703	5.11084e-17
LUSC	B Cell	0.448476	9.8194e-25
LUSC	CD8+ T Cell	0.603728	1.66247e-48
LUSC	CD4+ T Cell	0.499672	2.28934e-31
LUSC	Macrophage	0.28579	2.03767e-10
LUSC	Neutrophil	0.496142	6.03971e-31
LUSC	Dendritic Cell	0.674903	2.69778e-64
MESO	Purity	-0.231057	0.0323196
MESO	B Cell	0.267344	0.0139536
MESO	CD8+ T Cell	0.0824514	0.455893
MESO	CD4+ T Cell	0.314963	0.00352183
MESO	Macrophage	-0.168314	0.125905
MESO	Neutrophil	0.136884	0.214377
MESO	Dendritic Cell	0.379883	0.000365084
OV	Purity	-0.0781439	0.0859159
OV	B Cell	-0.0720389	0.114974
OV	CD8+ T Cell	0.0635839	0.164277
OV	CD4+ T Cell	0.0770466	0.0917742
OV	Macrophage	-0.155244	0.000642371
OV	Neutrophil	-0.0368083	0.42105
OV	Dendritic Cell	-0.0257086	0.574203
PAAD	Purity	-0.18501	0.0151111
PAAD	B Cell	0.469303	9.50115e-11
PAAD	CD8+ T Cell	0.331855	9.24787e-06
PAAD	CD4+ T Cell	0.581056	1.21038e-16
PAAD	Macrophage	0.379985	2.95824e-07
PAAD	Neutrophil	0.459504	2.58434e-10
PAAD	Dendritic Cell	0.522679	2.25154e-13
PCPG	Purity	-0.287478	0.000157846
PCPG	B Cell	0.0797854	0.305389
PCPG	CD8+ T Cell	-0.0374985	0.630434
PCPG	CD4+ T Cell	0.204048	0.00817006
PCPG	Macrophage	0.256275	0.000859902
PCPG	Neutrophil	0.23667	0.00207454
PCPG	Dendritic Cell	0.319731	2.5324e-05
PRAD	Purity	-0.364872	1.41021e-14
PRAD	B Cell	0.472226	2.84506e-24
PRAD	CD8+ T Cell	0.258737	8.66216e-08
PRAD	CD4+ T Cell	0.539263	2.20378e-32
PRAD	Macrophage	0.255928	1.20574e-07
PRAD	Neutrophil	0.539072	1.39255e-32
PRAD	Dendritic Cell	0.48107	2.00427e-25
READ	Purity	-0.387238	2.28396e-06
READ	B Cell	0.255394	0.00241059
READ	CD8+ T Cell	0.205413	0.0152728
READ	CD4+ T Cell	0.316809	0.000144842
READ	Macrophage	0.0791993	0.354045
READ	Neutrophil	0.152856	0.0734771
READ	Dendritic Cell	0.583636	4.68925e-14
SARC	Purity	-0.434403	1.06813e-12
SARC	B Cell	0.490657	6.97825e-16
SARC	CD8+ T Cell	0.360508	8.90651e-09
SARC	CD4+ T Cell	0.387326	5.63828e-10
SARC	Macrophage	0.121892	0.0621012
SARC	Neutrophil	0.314551	5.87436e-07
SARC	Dendritic Cell	0.464803	2.551e-14
SKCM	Purity	-0.608094	1.17817e-47
SKCM	B Cell	0.296641	1.49475e-10
SKCM	CD8+ T Cell	0.586902	6.77567e-42
SKCM	CD4+ T Cell	0.383875	4.15266e-17
SKCM	Macrophage	0.256479	3.08321e-08
SKCM	Neutrophil	0.530235	3.90827e-34
SKCM	Dendritic Cell	0.666757	1.15163e-58
SKCM-Primary	Purity	-0.503461	5.94144e-08
SKCM-Primary	B Cell	0.187396	0.0605828
SKCM-Primary	CD8+ T Cell	0.41161	1.9003e-05
SKCM-Primary	CD4+ T Cell	0.467179	8.43285e-07
SKCM-Primary	Macrophage	0.045929	0.648335
SKCM-Primary	Neutrophil	0.274208	0.00576715
SKCM-Primary	Dendritic Cell	0.560828	1.06361e-09
SKCM-Metastasis	Purity	-0.649175	7.41069e-44
SKCM-Metastasis	B Cell	0.260962	8.55957e-07
SKCM-Metastasis	CD8+ T Cell	0.59104	4.9803e-33
SKCM-Metastasis	CD4+ T Cell	0.313045	2.94187e-09
SKCM-Metastasis	Macrophage	0.214181	5.223e-05
SKCM-Metastasis	Neutrophil	0.538652	8.41216e-28
SKCM-Metastasis	Dendritic Cell	0.667753	9.17737e-46
STAD	Purity	-0.174787	0.000620753
STAD	B Cell	-0.147858	0.00442329
STAD	CD8+ T Cell	0.608608	7.24069e-39
STAD	CD4+ T Cell	0.278063	6.35582e-08
STAD	Macrophage	0.180226	0.00049479
STAD	Neutrophil	0.511418	4.08866e-26
STAD	Dendritic Cell	0.573472	8.00054e-34
TGCT	Purity	-0.71527	1.7446e-24
TGCT	B Cell	0.725181	2.8761e-25
TGCT	CD8+ T Cell	0.40787	2.93284e-07
TGCT	CD4+ T Cell	0.486095	4.97801e-10
TGCT	Macrophage	0.145753	0.0781557
TGCT	Neutrophil	0.582421	1.00951e-14
TGCT	Dendritic Cell	0.532223	4.72799e-12
THCA	Purity	-0.0254107	0.575092
THCA	B Cell	0.216466	1.61021e-06
THCA	CD8+ T Cell	0.554365	1.38696e-40
THCA	CD4+ T Cell	0.0926755	0.0407146
THCA	Macrophage	0.150663	0.00084144
THCA	Neutrophil	0.434733	6.44909e-24
THCA	Dendritic Cell	0.549086	1.53067e-39
THYM	Purity	-0.240932	0.00917892
THYM	B Cell	0.600695	1.60527e-12
THYM	CD8+ T Cell	0.320047	0.000517988
THYM	CD4+ T Cell	0.761475	2.97636e-22
THYM	Macrophage	0.307953	0.00085854
THYM	Neutrophil	-0.128659	0.172491
THYM	Dendritic Cell	0.799873	1.37375e-26
UCEC	Purity	-0.192412	0.000912601
UCEC	B Cell	0.503745	5.29989e-20
UCEC	CD8+ T Cell	0.404668	8.18312e-13
UCEC	CD4+ T Cell	0.419528	7.8129e-14
UCEC	Macrophage	0.148223	0.0112129
UCEC	Neutrophil	0.297296	2.16207e-07
UCEC	Dendritic Cell	0.495985	1.54608e-19
UCS	Purity	-0.347779	0.00997111
UCS	B Cell	0.239531	0.0840819
UCS	CD8+ T Cell	0.194711	0.162374
UCS	CD4+ T Cell	0.23729	0.0871116
UCS	Macrophage	-0.132489	0.344297
UCS	Neutrophil	0.443226	0.000888004
UCS	Dendritic Cell	0.1946	0.16262
UVM	Purity	0.230869	0.0419901
UVM	B Cell	-0.234666	0.0427109
UVM	CD8+ T Cell	0.237126	0.0378517
UVM	CD4+ T Cell	0.0242554	0.835245
UVM	Macrophage	0.179594	0.155605
UVM	Neutrophil	-0.252797	0.0265435
UVM	Dendritic Cell	0.0671425	0.56977

## Sheet: CTLA4
cancer	variable	partial.cor	p
ACC	Purity	-0.503658	4.77811e-06
ACC	B Cell	0.230252	0.0500265
ACC	CD8+ T Cell	0.520708	2.33005e-06
ACC	CD4+ T Cell	0.276093	0.0180601
ACC	Macrophage	0.400707	0.000443104
ACC	Neutrophil	0.499023	6.99794e-06
ACC	Dendritic Cell	0.545726	5.93917e-07
BLCA	Purity	-0.577808	3.01506e-34
BLCA	B Cell	0.0298007	0.57143
BLCA	CD8+ T Cell	0.252556	9.84456e-07
BLCA	CD4+ T Cell	0.406474	5.9167e-16
BLCA	Macrophage	0.0132363	0.801023
BLCA	Neutrophil	0.599056	9.93797e-37
BLCA	Dendritic Cell	0.586248	4.54001e-35
BRCA	Purity	-0.417793	2.61249e-43
BRCA	B Cell	0.498748	1.42249e-62
BRCA	CD8+ T Cell	0.451159	4.14165e-50
BRCA	CD4+ T Cell	0.564785	3.75002e-82
BRCA	Macrophage	0.125381	8.09391e-05
BRCA	Neutrophil	0.612747	4.15833e-99
BRCA	Dendritic Cell	0.661553	9.31925e-121
BRCA-Basal	Purity	-0.647744	1.07464e-16
BRCA-Basal	B Cell	0.519004	6.59771e-10
BRCA-Basal	CD8+ T Cell	0.460194	8.54372e-08
BRCA-Basal	CD4+ T Cell	0.555408	3.14434e-11
BRCA-Basal	Macrophage	0.0686857	0.442902
BRCA-Basal	Neutrophil	0.612714	1.12833e-12
BRCA-Basal	Dendritic Cell	0.64779	6.71767e-15
BRCA-Her2	Purity	-0.405315	0.00144981
BRCA-Her2	B Cell	0.368432	0.00443197
BRCA-Her2	CD8+ T Cell	0.720764	2.58071e-10
BRCA-Her2	CD4+ T Cell	0.680705	4.12842e-09
BRCA-Her2	Macrophage	0.156992	0.239233
BRCA-Her2	Neutrophil	0.746619	1.71505e-11
BRCA-Her2	Dendritic Cell	0.761518	9.48051e-12
BRCA-Luminal	Purity	-0.316776	3.42535e-14
BRCA-Luminal	B Cell	0.447243	5.76918e-28
BRCA-Luminal	CD8+ T Cell	0.552881	2.5751e-44
BRCA-Luminal	CD4+ T Cell	0.560417	1.18807e-45
BRCA-Luminal	Macrophage	0.262022	5.84461e-10
BRCA-Luminal	Neutrophil	0.620548	3.7189e-58
BRCA-Luminal	Dendritic Cell	0.649531	1.99694e-65
CESC	Purity	-0.455689	1.16686e-15
CESC	B Cell	0.27686	2.88555e-06
CESC	CD8+ T Cell	0.568109	8.1029e-25
CESC	CD4+ T Cell	0.470293	1.19421e-16
CESC	Macrophage	0.102622	0.0882403
CESC	Neutrophil	0.659006	6.96212e-36
CESC	Dendritic Cell	0.700973	4.10368e-42
CHOL	Purity	-0.3293	0.049861
CHOL	B Cell	0.703661	2.4126e-06
CHOL	CD8+ T Cell	0.692037	4.1269e-06
CHOL	CD4+ T Cell	0.485426	0.00311775
CHOL	Macrophage	0.424433	0.011047
CHOL	Neutrophil	0.250298	0.147002
CHOL	Dendritic Cell	0.730129	6.42797e-07
COAD	Purity	-0.401611	3.31103e-17
COAD	B Cell	0.259412	1.23148e-07
COAD	CD8+ T Cell	0.443363	5.58305e-21
COAD	CD4+ T Cell	0.421645	9.28905e-19
COAD	Macrophage	0.390574	3.57439e-16
COAD	Neutrophil	0.687834	1.75637e-57
COAD	Dendritic Cell	0.663009	3.02297e-52
DLBC	Purity	-0.701901	2.22704e-07
DLBC	B Cell	-0.142648	0.572306
DLBC	CD8+ T Cell	0.223208	0.330763
DLBC	CD4+ T Cell	0.804661	1.09352e-05
DLBC	Macrophage	-0.0172973	0.940678
DLBC	Neutrophil	0.234038	0.307209
DLBC	Dendritic Cell	0.100705	0.664042
ESCA	Purity	-0.357531	7.7698e-07
ESCA	B Cell	0.484527	6.31297e-12
ESCA	CD8+ T Cell	0.17915	0.0161146
ESCA	CD4+ T Cell	0.375842	2.16545e-07
ESCA	Macrophage	0.417175	5.6831e-09
ESCA	Neutrophil	0.455471	1.32461e-10
ESCA	Dendritic Cell	0.258722	0.000453474
GBM	Purity	-0.117987	0.0156763
GBM	B Cell	0.0737314	0.13233
GBM	CD8+ T Cell	-0.0799293	0.102706
GBM	CD4+ T Cell	-0.0729684	0.136392
GBM	Macrophage	-0.0677489	0.166796
GBM	Neutrophil	-0.169561	0.000498521
GBM	Dendritic Cell	-0.0671866	0.170353
HNSC	Purity	-0.30967	2.03718e-12
HNSC	B Cell	0.390136	9.38617e-19
HNSC	CD8+ T Cell	0.643585	8.77893e-57
HNSC	CD4+ T Cell	0.589916	2.48049e-46
HNSC	Macrophage	0.562069	1.41872e-41
HNSC	Neutrophil	0.727112	6.07294e-80
HNSC	Dendritic Cell	0.775513	6.23335e-98
HNSC-HPVpos	Purity	-0.319462	0.00214655
HNSC-HPVpos	B Cell	0.599245	5.39434e-09
HNSC-HPVpos	CD8+ T Cell	0.736762	1.48458e-14
HNSC-HPVpos	CD4+ T Cell	0.551217	8.02934e-08
HNSC-HPVpos	Macrophage	0.477035	3.42352e-06
HNSC-HPVpos	Neutrophil	0.707317	3.82867e-14
HNSC-HPVpos	Dendritic Cell	0.774234	9.16591e-18
HNSC-HPVneg	Purity	-0.360448	9.53067e-14
HNSC-HPVneg	B Cell	0.314933	1.60723e-10
HNSC-HPVneg	CD8+ T Cell	0.600753	6.50334e-40
HNSC-HPVneg	CD4+ T Cell	0.587493	5.07626e-38
HNSC-HPVneg	Macrophage	0.581561	5.00053e-37
HNSC-HPVneg	Neutrophil	0.725601	3.93932e-65
HNSC-HPVneg	Dendritic Cell	0.767516	4.24546e-78
KICH	Purity	-0.472122	6.27789e-05
KICH	B Cell	0.514656	1.1549e-05
KICH	CD8+ T Cell	0.134974	0.283723
KICH	CD4+ T Cell	0.297003	0.0162818
KICH	Macrophage	0.190811	0.127873
KICH	Neutrophil	0.204986	0.101415
KICH	Dendritic Cell	0.654101	3.45123e-09
KIRC	Purity	-0.278361	1.14564e-09
KIRC	B Cell	0.398129	6.93328e-19
KIRC	CD8+ T Cell	0.410884	2.86024e-19
KIRC	CD4+ T Cell	0.353294	5.72015e-15
KIRC	Macrophage	0.272946	4.28165e-09
KIRC	Neutrophil	0.527118	4.11646e-34
KIRC	Dendritic Cell	0.511062	1.21898e-31
KIRP	Purity	-0.19553	0.00156631
KIRP	B Cell	0.442255	1.10252e-13
KIRP	CD8+ T Cell	0.39525	4.45683e-11
KIRP	CD4+ T Cell	0.474715	6.61491e-16
KIRP	Macrophage	0.150811	0.0172462
KIRP	Neutrophil	0.472166	9.90233e-16
KIRP	Dendritic Cell	0.44268	1.03798e-13
LGG	Purity	-0.194366	1.83808e-05
LGG	B Cell	0.221529	1.00036e-06
LGG	CD8+ T Cell	0.22542	6.36692e-07
LGG	CD4+ T Cell	0.354727	1.46503e-15
LGG	Macrophage	0.348429	6.01476e-15
LGG	Neutrophil	0.426838	1.87174e-22
LGG	Dendritic Cell	0.380586	7.4589e-18
LIHC	Purity	-0.413363	1.03342e-15
LIHC	B Cell	0.554999	3.49189e-29
LIHC	CD8+ T Cell	0.576959	9.69911e-32
LIHC	CD4+ T Cell	0.292737	3.17802e-08
LIHC	Macrophage	0.390118	7.6721e-14
LIHC	Neutrophil	0.388893	6.67067e-14
LIHC	Dendritic Cell	0.587702	5.83767e-33
LUAD	Purity	-0.501082	9.20263e-33
LUAD	B Cell	0.500053	5.5061e-32
LUAD	CD8+ T Cell	0.42505	8.721e-23
LUAD	CD4+ T Cell	0.50853	3.41657e-33
LUAD	Macrophage	0.152582	0.000747984
LUAD	Neutrophil	0.524282	1.85577e-35
LUAD	Dendritic Cell	0.508327	2.0021e-33
LUSC	Purity	-0.426146	1.64115e-22
LUSC	B Cell	0.363211	3.63824e-16
LUSC	CD8+ T Cell	0.575467	3.09532e-43
LUSC	CD4+ T Cell	0.44709	1.01222e-24
LUSC	Macrophage	0.287088	1.67396e-10
LUSC	Neutrophil	0.562718	4.18664e-41
LUSC	Dendritic Cell	0.672072	1.40654e-63
MESO	Purity	-0.370945	0.000438127
MESO	B Cell	0.395671	0.000195092
MESO	CD8+ T Cell	0.0962833	0.383615
MESO	CD4+ T Cell	0.312273	0.00383003
MESO	Macrophage	-0.170049	0.121994
MESO	Neutrophil	0.321947	0.00282263
MESO	Dendritic Cell	0.561118	2.82593e-08
OV	Purity	-0.409976	4.81593e-21
OV	B Cell	0.130161	0.00428467
OV	CD8+ T Cell	0.407898	1.14373e-20
OV	CD4+ T Cell	0.306296	6.95195e-12
OV	Macrophage	0.0612723	0.180191
OV	Neutrophil	0.415857	1.70034e-21
OV	Dendritic Cell	0.41004	6.8822e-21
PAAD	Purity	-0.186359	0.0143755
PAAD	B Cell	0.441532	1.4944e-09
PAAD	CD8+ T Cell	0.366404	8.27774e-07
PAAD	CD4+ T Cell	0.530932	1.12353e-13
PAAD	Macrophage	0.452358	5.25661e-10
PAAD	Neutrophil	0.583579	5.452e-17
PAAD	Dendritic Cell	0.624077	7.5914e-20
PCPG	Purity	-0.229837	0.0027264
PCPG	B Cell	0.112123	0.149128
PCPG	CD8+ T Cell	-0.163481	0.0347725
PCPG	CD4+ T Cell	0.0993209	0.201592
PCPG	Macrophage	0.19635	0.0112315
PCPG	Neutrophil	0.198677	0.010056
PCPG	Dendritic Cell	0.178937	0.0206834
PRAD	Purity	-0.313851	5.52136e-11
PRAD	B Cell	0.425195	1.61441e-19
PRAD	CD8+ T Cell	0.19403	6.79182e-05
PRAD	CD4+ T Cell	0.524184	2.19312e-30
PRAD	Macrophage	0.202271	3.23639e-05
PRAD	Neutrophil	0.550404	3.66641e-34
PRAD	Dendritic Cell	0.472144	1.98246e-24
READ	Purity	-0.337213	4.61767e-05
READ	B Cell	0.37107	6.89294e-06
READ	CD8+ T Cell	0.277394	0.000946313
READ	CD4+ T Cell	0.353752	1.9374e-05
READ	Macrophage	0.116721	0.171194
READ	Neutrophil	0.382942	3.55924e-06
READ	Dendritic Cell	0.526198	2.88106e-11
SARC	Purity	-0.36434	4.18016e-09
SARC	B Cell	0.557582	6.31687e-21
SARC	CD8+ T Cell	0.397633	1.62114e-10
SARC	CD4+ T Cell	0.370045	3.60007e-09
SARC	Macrophage	0.229692	0.000385345
SARC	Neutrophil	0.321217	3.27195e-07
SARC	Dendritic Cell	0.58503	1.58191e-23
SKCM	Purity	-0.457567	4.43082e-25
SKCM	B Cell	0.229633	8.98565e-07
SKCM	CD8+ T Cell	0.439565	4.05289e-22
SKCM	CD4+ T Cell	0.145052	0.00213359
SKCM	Macrophage	0.100178	0.0330359
SKCM	Neutrophil	0.412331	5.57021e-20
SKCM	Dendritic Cell	0.475495	1.5353e-26
SKCM-Primary	Purity	-0.446736	2.24318e-06
SKCM-Primary	B Cell	0.0883631	0.379561
SKCM-Primary	CD8+ T Cell	0.401263	3.20191e-05
SKCM-Primary	CD4+ T Cell	0.0496195	0.622178
SKCM-Primary	Macrophage	-0.0757094	0.451762
SKCM-Primary	Neutrophil	0.27647	0.00536215
SKCM-Primary	Dendritic Cell	0.410472	2.01423e-05
SKCM-Metastasis	Purity	-0.483057	3.73119e-22
SKCM-Metastasis	B Cell	0.196113	0.00024216
SKCM-Metastasis	CD8+ T Cell	0.391386	9.57439e-14
SKCM-Metastasis	CD4+ T Cell	0.105527	0.0505154
SKCM-Metastasis	Macrophage	0.0452536	0.397979
SKCM-Metastasis	Neutrophil	0.369957	7.9443e-13
SKCM-Metastasis	Dendritic Cell	0.439171	1.186e-17
STAD	Purity	-0.197054	0.000110359
STAD	B Cell	-0.142077	0.00626028
STAD	CD8+ T Cell	0.524958	1.36059e-27
STAD	CD4+ T Cell	0.174482	0.000801229
STAD	Macrophage	0.159853	0.00204039
STAD	Neutrophil	0.488409	1.22816e-23
STAD	Dendritic Cell	0.503813	2.82712e-25
TGCT	Purity	-0.676532	3.84664e-21
TGCT	B Cell	0.619069	6.41538e-17
TGCT	CD8+ T Cell	0.314536	0.000104483
TGCT	CD4+ T Cell	0.555525	3.39651e-13
TGCT	Macrophage	0.214557	0.00906427
TGCT	Neutrophil	0.649415	5.72744e-19
TGCT	Dendritic Cell	0.614804	1.52121e-16
THCA	Purity	-0.108431	0.0164524
THCA	B Cell	0.396664	1.3009e-19
THCA	CD8+ T Cell	0.548406	1.38424e-39
THCA	CD4+ T Cell	0.226023	4.5197e-07
THCA	Macrophage	0.335197	2.80675e-14
THCA	Neutrophil	0.693252	3.83607e-71
THCA	Dendritic Cell	0.801321	7.66606e-110
THYM	Purity	0.0390683	0.677132
THYM	B Cell	-0.226294	0.0154768
THYM	CD8+ T Cell	-0.295055	0.00143822
THYM	CD4+ T Cell	-0.269759	0.00419388
THYM	Macrophage	-0.525512	1.93276e-09
THYM	Neutrophil	0.308833	0.000828167
THYM	Dendritic Cell	-0.26423	0.00450022
UCEC	Purity	-0.231166	6.30438e-05
UCEC	B Cell	0.503833	5.20919e-20
UCEC	CD8+ T Cell	0.450377	7.67567e-16
UCEC	CD4+ T Cell	0.374282	4.14828e-11
UCEC	Macrophage	0.247596	1.87234e-05
UCEC	Neutrophil	0.328677	8.26868e-09
UCEC	Dendritic Cell	0.527301	2.68153e-22
UCS	Purity	-0.195226	0.157158
UCS	B Cell	0.409154	0.00234985
UCS	CD8+ T Cell	0.37605	0.0055191
UCS	CD4+ T Cell	0.260885	0.0591875
UCS	Macrophage	-0.0335593	0.811449
UCS	Neutrophil	0.433016	0.00120135
UCS	Dendritic Cell	0.332496	0.0149935
UVM	Purity	0.112549	0.326555
UVM	B Cell	-0.207597	0.0739093
UVM	CD8+ T Cell	0.220583	0.0538844
UVM	CD4+ T Cell	-0.0210581	0.856715
UVM	Macrophage	0.0557955	0.661453
UVM	Neutrophil	-0.0582663	0.614718
UVM	Dendritic Cell	-0.00769197	0.94814
