# Supplementary material for: Clinical Implications of Aberrant PD-1 and CTLA4 Expression for Cancer Immunity and Prognosis: A Pan-Cancer Study
Source: Front Immunol. 2020 Sep 10;11:2048. doi: 10.3389/fimmu.2020.02048 (PMC7539667; doi:10.3389/fimmu.2020.02048)
Supplement: Supplementary Table 3 — Association between PD-1/CTLA4 expression levels and immunocyte marker expression as determined using CIBERSORT. [file Table_3.XLSX]

## Sheet: PD1
CancerType	Gene	B cells naive	B cells memory	Plasma cells	T cells CD8	T cells CD4 naive	T cells CD4 memory resting	T cells CD4 memory activated	T cells follicular helper	T cells regulatory (Tregs)	T cells gamma delta	NK cells resting	NK cells activated	Monocytes	Macrophages M0	Macrophages M1	Macrophages M2	Dendritic cells resting	Dendritic cells activated	Mast cells resting	Mast cells activated	Eosinophils	Neutrophils
ACC	PD1	P=0.528/Correlation=-0.1	P=0.224/Correlation=0.192	P=0.858/Correlation=-0.028	P=0/Correlation=0.667	P=1/Correlation=0	P=0.131/Correlation=-0.237	P=1/Correlation=0	P=0.003/Correlation=0.451	P=0/Correlation=0.595	P=0.104/Correlation=0.255	P=0.012/Correlation=-0.386	P=0.406/Correlation=-0.131	P=0.108/Correlation=-0.252	P=0.806/Correlation=-0.039	P=0.01/Correlation=0.394	P=0.009/Correlation=-0.4	P=0.237/Correlation=0.187	P=0.033/Correlation=-0.33	P=0.589/Correlation=-0.086	P=0.985/Correlation=-0.003	P=0.136/Correlation=-0.234	P=0.663/Correlation=0.069
BLCA	PD1	P=0.014/Correlation=0.133	P=0.005/Correlation=-0.151	P=0.347/Correlation=0.051	P=0/Correlation=0.49	P=1/Correlation=0	P=0.045/Correlation=-0.108	P=0/Correlation=0.539	P=0.004/Correlation=0.154	P=0.317/Correlation=-0.054	P=0.431/Correlation=0.043	P=0.117/Correlation=-0.085	P=0.001/Correlation=0.177	P=0.061/Correlation=0.101	P=0/Correlation=-0.246	P=0/Correlation=0.378	P=0.926/Correlation=-0.005	P=0.003/Correlation=-0.159	P=0/Correlation=-0.305	P=0.867/Correlation=-0.009	P=0/Correlation=-0.211	P=0.658/Correlation=-0.024	P=0.249/Correlation=-0.062
BRCA	PD1	P=0/Correlation=0.177	P=0/Correlation=0.117	P=0/Correlation=0.165	P=0/Correlation=0.537	P=1/Correlation=0	P=0/Correlation=-0.189	P=0/Correlation=0.57	P=0/Correlation=0.157	P=0/Correlation=0.126	P=0/Correlation=0.239	P=1/Correlation=0	P=0/Correlation=0.275	P=0.515/Correlation=-0.02	P=0/Correlation=-0.172	P=0/Correlation=0.346	P=0/Correlation=-0.454	P=0.112/Correlation=0.048	P=0/Correlation=0.147	P=0/Correlation=-0.245	P=1/Correlation=0	P=1/Correlation=0	P=0/Correlation=-0.216
CESC	PD1	P=0.444/Correlation=0.045	P=0.507/Correlation=0.039	P=0.107/Correlation=0.094	P=0/Correlation=0.624	P=1/Correlation=0	P=0/Correlation=-0.464	P=0/Correlation=0.415	P=0/Correlation=0.342	P=0.014/Correlation=0.142	P=0.246/Correlation=-0.068	P=0.007/Correlation=-0.157	P=0.022/Correlation=0.134	P=0.475/Correlation=0.042	P=0/Correlation=-0.438	P=0/Correlation=0.36	P=0.001/Correlation=0.192	P=0.685/Correlation=-0.024	P=0/Correlation=-0.359	P=0.002/Correlation=0.178	P=0/Correlation=-0.326	P=1/Correlation=0	P=0.004/Correlation=-0.165
CHOL	PD1	P=0.076/Correlation=0.318	P=0.457/Correlation=-0.136	P=0.111/Correlation=0.287	P=0.048/Correlation=0.353	P=1/Correlation=0	P=0.546/Correlation=-0.11	P=0/Correlation=0.678	P=0.025/Correlation=0.395	P=0.903/Correlation=0.022	P=1/Correlation=0	P=1/Correlation=0	P=0.022/Correlation=-0.402	P=0.886/Correlation=-0.026	P=0.246/Correlation=-0.211	P=0.426/Correlation=0.145	P=0.167/Correlation=-0.25	P=0.705/Correlation=-0.07	P=0.13/Correlation=0.273	P=0.674/Correlation=-0.077	P=0.437/Correlation=0.142	P=1/Correlation=0	P=0.84/Correlation=-0.037
COAD	PD1	P=0.663/Correlation=0.021	P=0.809/Correlation=-0.012	P=0.006/Correlation=0.132	P=0/Correlation=0.446	P=1/Correlation=0	P=0/Correlation=-0.371	P=0.314/Correlation=0.048	P=0/Correlation=0.317	P=0.193/Correlation=0.062	P=1/Correlation=0	P=0.058/Correlation=-0.09	P=0/Correlation=0.275	P=0.882/Correlation=-0.007	P=0/Correlation=-0.265	P=0/Correlation=0.357	P=0.402/Correlation=0.04	P=0.37/Correlation=-0.043	P=0.676/Correlation=0.02	P=0/Correlation=0.191	P=0/Correlation=-0.237	P=0.405/Correlation=-0.04	P=0.047/Correlation=0.095
DLBC	PD1	P=0.61/Correlation=0.075	P=0.001/Correlation=-0.446	P=1/Correlation=0	P=0.175/Correlation=0.199	P=1/Correlation=0	P=0.413/Correlation=0.121	P=0.629/Correlation=-0.071	P=0.001/Correlation=0.461	P=0.85/Correlation=0.028	P=0.012/Correlation=0.359	P=1/Correlation=0	P=0.278/Correlation=0.16	P=0.15/Correlation=-0.211	P=0.017/Correlation=-0.344	P=0.963/Correlation=0.007	P=0.52/Correlation=0.095	P=0.112/Correlation=0.233	P=0.378/Correlation=-0.13	P=0.324/Correlation=-0.145	P=1/Correlation=0	P=1/Correlation=0	P=1/Correlation=0
ESCA	PD1	P=0.012/Correlation=0.205	P=0.242/Correlation=0.097	P=0.026/Correlation=0.183	P=0/Correlation=0.479	P=1/Correlation=0	P=0.033/Correlation=-0.175	P=0/Correlation=0.343	P=0.007/Correlation=0.22	P=0.022/Correlation=0.189	P=1/Correlation=0	P=0.782/Correlation=-0.023	P=0.349/Correlation=0.078	P=0.206/Correlation=-0.104	P=0/Correlation=-0.479	P=0/Correlation=0.372	P=0.234/Correlation=-0.098	P=0.032/Correlation=-0.177	P=0.001/Correlation=-0.259	P=0.999/Correlation=0	P=0.141/Correlation=-0.122	P=1/Correlation=0	P=0.641/Correlation=-0.039
GBM	PD1	P=0.166/Correlation=0.111	P=0.885/Correlation=-0.012	P=0.001/Correlation=0.267	P=0/Correlation=0.363	P=1/Correlation=0	P=0.157/Correlation=0.114	P=0.001/Correlation=0.274	P=0.285/Correlation=0.086	P=1/Correlation=0	P=0.178/Correlation=0.108	P=0.006/Correlation=-0.218	P=0.215/Correlation=0.099	P=0/Correlation=-0.362	P=0.702/Correlation=-0.031	P=0.316/Correlation=0.08	P=0.756/Correlation=-0.025	P=0.027/Correlation=0.176	P=1/Correlation=0	P=0.621/Correlation=0.04	P=0.587/Correlation=0.044	P=0.109/Correlation=-0.128	P=0.657/Correlation=0.036
HNSC	PD1	P=0/Correlation=0.321	P=0.108/Correlation=-0.072	P=0.211/Correlation=0.056	P=0/Correlation=0.665	P=1/Correlation=0	P=0/Correlation=-0.355	P=0/Correlation=0.45	P=0/Correlation=0.266	P=0/Correlation=0.273	P=1/Correlation=0	P=0/Correlation=-0.309	P=0/Correlation=0.294	P=0/Correlation=0.229	P=0/Correlation=-0.589	P=0/Correlation=0.369	P=0.008/Correlation=0.118	P=0/Correlation=-0.217	P=0/Correlation=-0.32	P=0/Correlation=0.238	P=0/Correlation=-0.43	P=1/Correlation=0	P=0/Correlation=-0.196
KICH	PD1	P=0.551/Correlation=-0.103	P=1/Correlation=0	P=0.093/Correlation=0.285	P=0.001/Correlation=0.512	P=1/Correlation=0	P=0.817/Correlation=-0.04	P=1/Correlation=0	P=0.043/Correlation=0.339	P=0.731/Correlation=-0.059	P=0.777/Correlation=-0.049	P=0.333/Correlation=-0.166	P=0.001/Correlation=-0.551	P=0.647/Correlation=0.079	P=0.718/Correlation=0.062	P=0.135/Correlation=0.254	P=0.18/Correlation=-0.228	P=0.956/Correlation=0.01	P=0.152/Correlation=-0.244	P=0.069/Correlation=-0.306	P=1/Correlation=0	P=0.622/Correlation=0.085	P=0.459/Correlation=0.127
KIRC	PD1	P=0/Correlation=-0.175	P=0.003/Correlation=0.129	P=0/Correlation=0.316	P=0/Correlation=0.695	P=1/Correlation=0	P=0/Correlation=-0.448	P=0/Correlation=0.322	P=0/Correlation=0.478	P=0/Correlation=0.452	P=0.001/Correlation=0.146	P=0/Correlation=-0.504	P=0/Correlation=0.41	P=0/Correlation=-0.202	P=0.069/Correlation=-0.079	P=0/Correlation=0.188	P=0/Correlation=-0.509	P=0.359/Correlation=-0.04	P=0.192/Correlation=-0.057	P=0/Correlation=-0.299	P=1/Correlation=0	P=1/Correlation=0	P=0.001/Correlation=-0.145
KIRP	PD1	P=0/Correlation=0.277	P=0/Correlation=-0.27	P=0/Correlation=0.352	P=0/Correlation=0.552	P=1/Correlation=0	P=0.01/Correlation=-0.159	P=0/Correlation=0.338	P=0.001/Correlation=0.205	P=0/Correlation=0.329	P=1/Correlation=0	P=0.007/Correlation=-0.165	P=0.423/Correlation=-0.05	P=0.014/Correlation=-0.151	P=0.026/Correlation=-0.138	P=0.001/Correlation=0.208	P=0/Correlation=-0.32	P=0.013/Correlation=0.154	P=0.001/Correlation=-0.209	P=0.321/Correlation=-0.062	P=1/Correlation=0	P=1/Correlation=0	P=0.5/Correlation=0.042
LAML	PD1	P=0.166/Correlation=0.113	P=0.039/Correlation=-0.168	P=0.91/Correlation=-0.009	P=0.026/Correlation=0.181	P=0.839/Correlation=-0.017	P=0.946/Correlation=-0.006	P=0.136/Correlation=0.122	P=1/Correlation=0	P=1/Correlation=0	P=0.037/Correlation=-0.17	P=0.504/Correlation=0.055	P=0.819/Correlation=-0.019	P=0.707/Correlation=-0.031	P=1/Correlation=0	P=1/Correlation=0	P=0.708/Correlation=-0.031	P=1/Correlation=0	P=1/Correlation=0	P=0.01/Correlation=-0.209	P=1/Correlation=0	P=0.938/Correlation=-0.006	P=0.048/Correlation=-0.161
LGG	PD1	P=0.528/Correlation=0.033	P=0.577/Correlation=-0.03	P=1/Correlation=0	P=0/Correlation=0.388	P=1/Correlation=0	P=0.011/Correlation=0.134	P=1/Correlation=0	P=0/Correlation=0.231	P=1/Correlation=0	P=1/Correlation=0	P=0/Correlation=-0.291	P=0.406/Correlation=0.044	P=0/Correlation=-0.338	P=0/Correlation=0.284	P=0/Correlation=0.369	P=0/Correlation=-0.273	P=0.316/Correlation=0.053	P=1/Correlation=0	P=0.473/Correlation=-0.038	P=0.826/Correlation=0.012	P=0/Correlation=0.199	P=0.017/Correlation=0.127
LIHC	PD1	P=0.911/Correlation=0.007	P=1/Correlation=0	P=0/Correlation=0.33	P=0/Correlation=0.536	P=1/Correlation=0	P=0/Correlation=-0.225	P=0/Correlation=0.522	P=0/Correlation=0.397	P=0.002/Correlation=0.181	P=0.259/Correlation=-0.066	P=0/Correlation=-0.281	P=0.074/Correlation=-0.104	P=0.848/Correlation=0.011	P=0.002/Correlation=-0.177	P=0.035/Correlation=0.123	P=0/Correlation=-0.468	P=0.083/Correlation=0.101	P=0.134/Correlation=-0.087	P=0.001/Correlation=-0.193	P=1/Correlation=0	P=1/Correlation=0	P=0.13/Correlation=-0.088
LUAD	PD1	P=0.042/Correlation=-0.089	P=0/Correlation=0.211	P=0.721/Correlation=0.016	P=0/Correlation=0.467	P=1/Correlation=0	P=0/Correlation=-0.282	P=0/Correlation=0.4	P=0.004/Correlation=0.125	P=0.01/Correlation=0.112	P=0.057/Correlation=0.083	P=1/Correlation=0	P=0/Correlation=0.214	P=0.87/Correlation=0.007	P=0.01/Correlation=-0.112	P=0/Correlation=0.487	P=0.001/Correlation=-0.145	P=0.03/Correlation=-0.095	P=0/Correlation=-0.267	P=0.191/Correlation=-0.057	P=1/Correlation=0	P=0.003/Correlation=-0.128	P=0/Correlation=-0.162
LUSC	PD1	P=0.3/Correlation=-0.047	P=0.004/Correlation=0.129	P=0.485/Correlation=0.031	P=0/Correlation=0.46	P=1/Correlation=0	P=0/Correlation=-0.162	P=0/Correlation=0.486	P=0.006/Correlation=0.123	P=0/Correlation=0.25	P=1/Correlation=0	P=0/Correlation=-0.195	P=0/Correlation=0.211	P=0.084/Correlation=0.078	P=0/Correlation=-0.356	P=0/Correlation=0.337	P=0.965/Correlation=0.002	P=0.009/Correlation=-0.117	P=0/Correlation=-0.208	P=0/Correlation=0.164	P=0/Correlation=-0.384	P=0.027/Correlation=-0.099	P=0.054/Correlation=-0.086
MESO	PD1	P=0.541/Correlation=-0.068	P=0.89/Correlation=0.015	P=0.356/Correlation=0.103	P=0/Correlation=0.427	P=1/Correlation=0	P=0.002/Correlation=-0.335	P=0/Correlation=0.486	P=0.007/Correlation=0.296	P=0.394/Correlation=0.095	P=1/Correlation=0	P=1/Correlation=0	P=0.725/Correlation=0.039	P=0.001/Correlation=-0.346	P=0.678/Correlation=0.046	P=0/Correlation=0.464	P=0.004/Correlation=-0.314	P=0.693/Correlation=-0.044	P=0.874/Correlation=-0.018	P=0.7/Correlation=-0.043	P=1/Correlation=0	P=1/Correlation=0	P=0.669/Correlation=-0.048
OV	PD1	P=0.351/Correlation=0.053	P=0.191/Correlation=-0.075	P=0/Correlation=0.313	P=0/Correlation=0.522	P=1/Correlation=0	P=0/Correlation=-0.329	P=0/Correlation=0.397	P=0.002/Correlation=0.176	P=0/Correlation=0.217	P=0.323/Correlation=-0.057	P=1/Correlation=0	P=0.389/Correlation=0.049	P=0.021/Correlation=-0.132	P=0/Correlation=-0.273	P=0/Correlation=0.376	P=0.238/Correlation=-0.068	P=0.165/Correlation=0.079	P=0/Correlation=-0.287	P=0.028/Correlation=0.126	P=0/Correlation=-0.241	P=1/Correlation=0	P=0.886/Correlation=0.008
PAAD	PD1	P=0/Correlation=0.408	P=0.001/Correlation=-0.254	P=0.004/Correlation=0.218	P=0/Correlation=0.482	P=1/Correlation=0	P=0/Correlation=-0.321	P=0/Correlation=0.407	P=0.005/Correlation=0.212	P=1/Correlation=0	P=1/Correlation=0	P=0.216/Correlation=-0.095	P=0.003/Correlation=-0.229	P=0.229/Correlation=0.093	P=0/Correlation=-0.418	P=0.023/Correlation=0.175	P=0.001/Correlation=-0.259	P=0.404/Correlation=0.064	P=0.612/Correlation=0.039	P=0.381/Correlation=-0.067	P=1/Correlation=0	P=1/Correlation=0	P=0.48/Correlation=-0.054
PCPG	PD1	P=0.769/Correlation=-0.035	P=0.206/Correlation=0.151	P=0.044/Correlation=0.238	P=0/Correlation=0.432	P=1/Correlation=0	P=0.215/Correlation=-0.148	P=0.02/Correlation=0.274	P=0.182/Correlation=0.159	P=0.197/Correlation=0.154	P=1/Correlation=0	P=0.808/Correlation=0.029	P=0.024/Correlation=-0.265	P=0.104/Correlation=-0.193	P=0.656/Correlation=0.053	P=0.004/Correlation=0.34	P=0.028/Correlation=-0.259	P=0.206/Correlation=-0.151	P=0.485/Correlation=-0.084	P=0.147/Correlation=-0.173	P=0.571/Correlation=0.068	P=0.505/Correlation=0.08	P=0.776/Correlation=0.034
PRAD	PD1	P=0.096/Correlation=0.088	P=0.014/Correlation=0.129	P=0.047/Correlation=0.105	P=0/Correlation=0.394	P=1/Correlation=0	P=0.233/Correlation=-0.063	P=0/Correlation=0.283	P=0.896/Correlation=-0.007	P=0/Correlation=0.236	P=1/Correlation=0	P=1/Correlation=0	P=0.005/Correlation=-0.147	P=0.649/Correlation=0.024	P=0.463/Correlation=-0.039	P=0.025/Correlation=0.118	P=0/Correlation=-0.23	P=0.151/Correlation=0.076	P=0.016/Correlation=0.126	P=0/Correlation=-0.359	P=1/Correlation=0	P=1/Correlation=0	P=1/Correlation=0
READ	PD1	P=0.584/Correlation=0.045	P=0.745/Correlation=0.026	P=0.067/Correlation=0.149	P=0/Correlation=0.416	P=1/Correlation=0	P=0.003/Correlation=-0.238	P=0.002/Correlation=-0.248	P=0.009/Correlation=0.211	P=0.564/Correlation=0.047	P=1/Correlation=0	P=0.277/Correlation=-0.088	P=0.083/Correlation=0.141	P=0.447/Correlation=0.062	P=0.004/Correlation=-0.23	P=0/Correlation=0.357	P=0.811/Correlation=-0.02	P=0.315/Correlation=-0.082	P=0.52/Correlation=-0.052	P=0.613/Correlation=-0.041	P=0.07/Correlation=0.147	P=0.718/Correlation=0.029	P=0.021/Correlation=0.186
SARC	PD1	P=0.016/Correlation=0.155	P=1/Correlation=0	P=0/Correlation=0.397	P=0/Correlation=0.765	P=1/Correlation=0	P=0/Correlation=-0.363	P=0/Correlation=0.528	P=0/Correlation=0.371	P=0/Correlation=0.43	P=0.374/Correlation=0.058	P=1/Correlation=0	P=0.05/Correlation=0.127	P=0.791/Correlation=0.017	P=0.138/Correlation=-0.096	P=0/Correlation=0.355	P=0/Correlation=-0.522	P=0.126/Correlation=0.099	P=0.57/Correlation=-0.037	P=0.036/Correlation=-0.136	P=0.876/Correlation=0.01	P=1/Correlation=0	P=1/Correlation=0
SKCM	PD1	P=0/Correlation=0.197	P=0.671/Correlation=-0.021	P=0/Correlation=0.334	P=0/Correlation=0.736	P=1/Correlation=0	P=0/Correlation=-0.346	P=0/Correlation=0.5	P=0/Correlation=0.192	P=0/Correlation=0.363	P=0.001/Correlation=-0.164	P=0/Correlation=-0.185	P=0/Correlation=0.399	P=0.001/Correlation=0.156	P=0/Correlation=-0.508	P=0/Correlation=0.263	P=0/Correlation=-0.511	P=0.546/Correlation=-0.029	P=0.008/Correlation=-0.129	P=0/Correlation=-0.184	P=0/Correlation=-0.235	P=1/Correlation=0	P=0.001/Correlation=-0.165
STAD	PD1	P=0.5/Correlation=0.035	P=0.01/Correlation=0.134	P=0.001/Correlation=0.177	P=0/Correlation=0.55	P=1/Correlation=0	P=0/Correlation=-0.488	P=0/Correlation=0.409	P=0/Correlation=0.363	P=0.069/Correlation=0.095	P=1/Correlation=0	P=0.021/Correlation=-0.119	P=0.023/Correlation=0.118	P=0.004/Correlation=0.15	P=0/Correlation=-0.322	P=0/Correlation=0.285	P=0.415/Correlation=-0.042	P=0.126/Correlation=0.08	P=0.669/Correlation=0.022	P=0.096/Correlation=0.086	P=0/Correlation=-0.317	P=0.726/Correlation=-0.018	P=0/Correlation=-0.212
TGCT	PD1	P=0/Correlation=0.365	P=0.206/Correlation=-0.103	P=0/Correlation=0.28	P=0/Correlation=0.438	P=1/Correlation=0	P=0.294/Correlation=-0.085	P=0/Correlation=0.625	P=0.625/Correlation=-0.04	P=0.381/Correlation=-0.071	P=1/Correlation=0	P=1/Correlation=0	P=0.547/Correlation=0.049	P=0.044/Correlation=-0.163	P=0.006/Correlation=-0.22	P=0.185/Correlation=0.108	P=0/Correlation=-0.54	P=0.47/Correlation=0.059	P=0/Correlation=-0.286	P=0.128/Correlation=-0.124	P=1/Correlation=0	P=1/Correlation=0	P=1/Correlation=0
THCA	PD1	P=0/Correlation=0.197	P=0.815/Correlation=-0.012	P=0/Correlation=0.54	P=0/Correlation=0.534	P=1/Correlation=0	P=0/Correlation=-0.317	P=0/Correlation=0.439	P=0/Correlation=0.496	P=0.727/Correlation=-0.018	P=0/Correlation=0.186	P=0/Correlation=-0.241	P=0.754/Correlation=0.016	P=0.006/Correlation=-0.139	P=0/Correlation=-0.402	P=0/Correlation=0.591	P=0/Correlation=-0.422	P=0.041/Correlation=-0.103	P=0/Correlation=-0.399	P=0.019/Correlation=-0.118	P=1/Correlation=0	P=1/Correlation=0	P=1/Correlation=0
THYM	PD1	P=0.114/Correlation=0.146	P=0.005/Correlation=-0.259	P=0.405/Correlation=0.077	P=0.006/Correlation=0.254	P=0.002/Correlation=0.281	P=0.53/Correlation=-0.058	P=0.294/Correlation=0.097	P=0.058/Correlation=0.175	P=0.006/Correlation=0.251	P=0.025/Correlation=-0.207	P=0.001/Correlation=0.289	P=0/Correlation=-0.408	P=0.002/Correlation=0.282	P=0/Correlation=-0.326	P=0.006/Correlation=-0.254	P=0/Correlation=-0.465	P=0/Correlation=0.386	P=0.05/Correlation=-0.181	P=0/Correlation=-0.439	P=1/Correlation=0	P=1/Correlation=0	P=1/Correlation=0
UCEC	PD1	P=0.173/Correlation=-0.062	P=0.707/Correlation=-0.017	P=0/Correlation=0.261	P=0/Correlation=0.563	P=1/Correlation=0	P=0/Correlation=-0.413	P=0/Correlation=0.602	P=0/Correlation=0.274	P=0.046/Correlation=0.091	P=0.001/Correlation=0.144	P=0.12/Correlation=-0.071	P=0.583/Correlation=-0.025	P=0.188/Correlation=-0.06	P=0/Correlation=-0.362	P=0/Correlation=0.375	P=0.321/Correlation=0.045	P=0.301/Correlation=-0.047	P=0/Correlation=-0.334	P=0.001/Correlation=0.153	P=0/Correlation=-0.24	P=1/Correlation=0	P=0/Correlation=-0.207
UCS	PD1	P=0.066/Correlation=0.297	P=0.177/Correlation=-0.221	P=0.124/Correlation=0.251	P=0.022/Correlation=0.367	P=1/Correlation=0	P=0.739/Correlation=-0.055	P=0.087/Correlation=0.277	P=0.199/Correlation=0.21	P=0.669/Correlation=0.071	P=0.098/Correlation=0.269	P=0.04/Correlation=-0.331	P=0.435/Correlation=0.129	P=0.256/Correlation=-0.186	P=0.013/Correlation=-0.398	P=0.269/Correlation=0.181	P=0.018/Correlation=-0.38	P=0.373/Correlation=0.147	P=0.014/Correlation=0.391	P=0.667/Correlation=0.071	P=0.604/Correlation=-0.086	P=1/Correlation=0	P=0.82/Correlation=-0.038
UVM	PD1	P=0.164/Correlation=-0.23	P=1/Correlation=0	P=0.986/Correlation=0.003	P=0/Correlation=0.805	P=1/Correlation=0	P=0.103/Correlation=-0.269	P=0/Correlation=0.708	P=0/Correlation=0.556	P=0.077/Correlation=0.29	P=0.3/Correlation=0.173	P=0.045/Correlation=-0.326	P=0.41/Correlation=-0.137	P=0.021/Correlation=-0.374	P=0.005/Correlation=-0.45	P=0/Correlation=0.611	P=0.001/Correlation=-0.514	P=0.293/Correlation=0.175	P=1/Correlation=0	P=0.005/Correlation=-0.45	P=1/Correlation=0	P=1/Correlation=0	P=1/Correlation=0

## Sheet: CTLA4
CancerType	Gene	B cells naive	B cells memory	Plasma cells	T cells CD8	T cells CD4 naive	T cells CD4 memory resting	T cells CD4 memory activated	T cells follicular helper	T cells regulatory (Tregs)	T cells gamma delta	NK cells resting	NK cells activated	Monocytes	Macrophages M0	Macrophages M1	Macrophages M2	Dendritic cells resting	Dendritic cells activated	Mast cells resting	Mast cells activated	Eosinophils	Neutrophils
ACC	CTLA4	P=0.974/Correlation=0.005	P=0.314/Correlation=0.159	P=0.944/Correlation=0.011	P=0/Correlation=0.717	P=1/Correlation=0	P=0.287/Correlation=-0.168	P=1/Correlation=0	P=0.009/Correlation=0.398	P=0.001/Correlation=0.483	P=0.321/Correlation=0.157	P=0.027/Correlation=-0.341	P=0.624/Correlation=-0.078	P=0.202/Correlation=-0.201	P=0.791/Correlation=-0.042	P=0.005/Correlation=0.429	P=0.01/Correlation=-0.395	P=0.06/Correlation=0.292	P=0.008/Correlation=-0.406	P=0.947/Correlation=0.011	P=0.347/Correlation=-0.149	P=0.013/Correlation=-0.379	P=0.452/Correlation=0.119
BLCA	CTLA4	P=0.057/Correlation=0.103	P=0.004/Correlation=-0.155	P=0.364/Correlation=0.049	P=0/Correlation=0.346	P=1/Correlation=0	P=0.373/Correlation=-0.048	P=0/Correlation=0.518	P=0.089/Correlation=0.092	P=0.557/Correlation=-0.032	P=0.841/Correlation=0.011	P=0.72/Correlation=-0.019	P=0.048/Correlation=0.107	P=0.202/Correlation=0.069	P=0/Correlation=-0.188	P=0/Correlation=0.356	P=0.78/Correlation=-0.015	P=0.246/Correlation=-0.063	P=0/Correlation=-0.234	P=0.29/Correlation=-0.057	P=0.017/Correlation=-0.129	P=0.591/Correlation=0.029	P=0.908/Correlation=0.006
BRCA	CTLA4	P=0/Correlation=0.126	P=0/Correlation=0.114	P=0.003/Correlation=0.091	P=0/Correlation=0.368	P=1/Correlation=0	P=0.005/Correlation=-0.086	P=0/Correlation=0.64	P=0/Correlation=0.17	P=0/Correlation=0.135	P=0/Correlation=0.222	P=1/Correlation=0	P=0/Correlation=0.204	P=0.083/Correlation=-0.053	P=0/Correlation=-0.109	P=0/Correlation=0.374	P=0/Correlation=-0.432	P=0.368/Correlation=0.027	P=0/Correlation=0.294	P=0/Correlation=-0.312	P=1/Correlation=0	P=1/Correlation=0	P=0/Correlation=-0.111
CESC	CTLA4	P=0.731/Correlation=-0.02	P=0.139/Correlation=0.086	P=0.223/Correlation=0.071	P=0/Correlation=0.459	P=1/Correlation=0	P=0/Correlation=-0.397	P=0/Correlation=0.476	P=0/Correlation=0.241	P=0.104/Correlation=0.095	P=0.51/Correlation=-0.039	P=0.044/Correlation=-0.117	P=0.112/Correlation=0.093	P=0.003/Correlation=0.171	P=0/Correlation=-0.395	P=0/Correlation=0.364	P=0/Correlation=0.203	P=0.088/Correlation=0.099	P=0/Correlation=-0.219	P=0/Correlation=0.202	P=0/Correlation=-0.265	P=1/Correlation=0	P=0.033/Correlation=-0.124
CHOL	CTLA4	P=0.285/Correlation=0.195	P=0.69/Correlation=-0.073	P=0.297/Correlation=0.19	P=0/Correlation=0.619	P=1/Correlation=0	P=0.226/Correlation=-0.22	P=0/Correlation=0.632	P=0.002/Correlation=0.523	P=0.633/Correlation=-0.088	P=1/Correlation=0	P=1/Correlation=0	P=0.014/Correlation=-0.429	P=0.728/Correlation=-0.064	P=0/Correlation=-0.591	P=0.132/Correlation=0.272	P=0.128/Correlation=-0.275	P=0.95/Correlation=0.012	P=0.385/Correlation=0.159	P=0.231/Correlation=-0.218	P=0.847/Correlation=0.035	P=1/Correlation=0	P=0.365/Correlation=-0.166
COAD	CTLA4	P=0.535/Correlation=0.03	P=0.004/Correlation=-0.137	P=0.051/Correlation=0.093	P=0.004/Correlation=0.135	P=1/Correlation=0	P=0/Correlation=-0.199	P=0.57/Correlation=0.027	P=0/Correlation=0.278	P=0.929/Correlation=-0.004	P=1/Correlation=0	P=0.621/Correlation=-0.024	P=0.072/Correlation=0.086	P=0.13/Correlation=-0.072	P=0/Correlation=-0.263	P=0/Correlation=0.272	P=0.007/Correlation=0.129	P=0.325/Correlation=-0.047	P=0/Correlation=0.197	P=0.002/Correlation=0.148	P=0/Correlation=-0.167	P=0.152/Correlation=0.068	P=0/Correlation=0.258
DLBC	CTLA4	P=0.67/Correlation=-0.063	P=0.004/Correlation=-0.407	P=1/Correlation=0	P=0.045/Correlation=0.291	P=1/Correlation=0	P=0.115/Correlation=0.231	P=0.863/Correlation=0.026	P=0.14/Correlation=0.216	P=0.071/Correlation=0.262	P=0.042/Correlation=0.295	P=1/Correlation=0	P=0.23/Correlation=0.177	P=0.361/Correlation=-0.135	P=0.029/Correlation=-0.316	P=0.209/Correlation=0.185	P=0.76/Correlation=0.045	P=0.076/Correlation=0.258	P=0.954/Correlation=0.009	P=0.268/Correlation=-0.163	P=1/Correlation=0	P=1/Correlation=0	P=1/Correlation=0
ESCA	CTLA4	P=0.019/Correlation=0.193	P=0.88/Correlation=0.013	P=0.03/Correlation=0.179	P=0.001/Correlation=0.277	P=1/Correlation=0	P=0.595/Correlation=-0.044	P=0/Correlation=0.302	P=0.019/Correlation=0.193	P=0.098/Correlation=0.136	P=1/Correlation=0	P=0.879/Correlation=-0.013	P=0.408/Correlation=0.069	P=0.869/Correlation=-0.014	P=0/Correlation=-0.373	P=0/Correlation=0.384	P=0.32/Correlation=-0.082	P=0.617/Correlation=-0.041	P=0.01/Correlation=-0.212	P=0.688/Correlation=0.033	P=0.069/Correlation=-0.15	P=1/Correlation=0	P=0.335/Correlation=-0.08
GBM	CTLA4	P=0.042/Correlation=0.163	P=0.535/Correlation=0.05	P=0.009/Correlation=0.208	P=0.001/Correlation=0.258	P=1/Correlation=0	P=0.001/Correlation=0.252	P=0/Correlation=0.303	P=0.032/Correlation=-0.171	P=1/Correlation=0	P=0.073/Correlation=0.144	P=0.187/Correlation=-0.106	P=0.77/Correlation=-0.024	P=0.019/Correlation=-0.187	P=0.016/Correlation=-0.191	P=0.727/Correlation=-0.028	P=0.329/Correlation=-0.078	P=0.011/Correlation=0.203	P=1/Correlation=0	P=0.593/Correlation=0.043	P=0.982/Correlation=-0.002	P=0.065/Correlation=-0.147	P=0.187/Correlation=0.106
HNSC	CTLA4	P=0/Correlation=0.257	P=0.309/Correlation=-0.046	P=0.688/Correlation=0.018	P=0/Correlation=0.464	P=1/Correlation=0	P=0/Correlation=-0.203	P=0/Correlation=0.362	P=0/Correlation=0.214	P=0/Correlation=0.31	P=1/Correlation=0	P=0/Correlation=-0.224	P=0/Correlation=0.207	P=0/Correlation=0.199	P=0/Correlation=-0.52	P=0/Correlation=0.28	P=0.002/Correlation=0.139	P=0.017/Correlation=-0.106	P=0/Correlation=-0.17	P=0/Correlation=0.173	P=0/Correlation=-0.309	P=1/Correlation=0	P=0.005/Correlation=-0.126
KICH	CTLA4	P=0.957/Correlation=0.009	P=1/Correlation=0	P=0.87/Correlation=-0.028	P=0.132/Correlation=0.256	P=1/Correlation=0	P=0.094/Correlation=0.284	P=1/Correlation=0	P=0.009/Correlation=0.427	P=0.45/Correlation=0.13	P=0.216/Correlation=-0.211	P=0.247/Correlation=-0.198	P=0/Correlation=-0.639	P=0.142/Correlation=0.249	P=0.764/Correlation=0.052	P=0.497/Correlation=0.117	P=0.072/Correlation=-0.304	P=0.829/Correlation=-0.037	P=0.385/Correlation=-0.149	P=0.177/Correlation=-0.23	P=1/Correlation=0	P=0.65/Correlation=0.078	P=0.46/Correlation=0.127
KIRC	CTLA4	P=0/Correlation=-0.183	P=0.001/Correlation=0.141	P=0/Correlation=0.242	P=0/Correlation=0.388	P=1/Correlation=0	P=0/Correlation=-0.184	P=0/Correlation=0.361	P=0/Correlation=0.375	P=0/Correlation=0.292	P=0.003/Correlation=0.131	P=0/Correlation=-0.351	P=0/Correlation=0.195	P=0.003/Correlation=-0.128	P=0.005/Correlation=-0.123	P=0/Correlation=0.273	P=0/Correlation=-0.446	P=0.229/Correlation=0.053	P=0.663/Correlation=0.019	P=0/Correlation=-0.337	P=1/Correlation=0	P=1/Correlation=0	P=0.433/Correlation=-0.034
KIRP	CTLA4	P=0/Correlation=0.249	P=0.006/Correlation=-0.17	P=0/Correlation=0.282	P=0/Correlation=0.408	P=1/Correlation=0	P=0.267/Correlation=-0.069	P=0/Correlation=0.282	P=0.005/Correlation=0.173	P=0/Correlation=0.282	P=1/Correlation=0	P=0.037/Correlation=-0.129	P=0.233/Correlation=-0.074	P=0.037/Correlation=-0.129	P=0.003/Correlation=-0.185	P=0/Correlation=0.276	P=0/Correlation=-0.331	P=0/Correlation=0.273	P=0.126/Correlation=-0.095	P=0.324/Correlation=-0.061	P=1/Correlation=0	P=1/Correlation=0	P=0.027/Correlation=0.137
LAML	CTLA4	P=0.198/Correlation=0.105	P=0.003/Correlation=-0.244	P=0.44/Correlation=0.063	P=0/Correlation=0.308	P=0.738/Correlation=0.027	P=0.422/Correlation=0.066	P=0/Correlation=0.433	P=1/Correlation=0	P=1/Correlation=0	P=0.036/Correlation=-0.171	P=0.091/Correlation=0.138	P=0.38/Correlation=0.072	P=0.687/Correlation=0.033	P=1/Correlation=0	P=1/Correlation=0	P=0.026/Correlation=-0.181	P=1/Correlation=0	P=1/Correlation=0	P=0.008/Correlation=-0.216	P=1/Correlation=0	P=0/Correlation=-0.321	P=0.78/Correlation=0.023
LGG	CTLA4	P=0.438/Correlation=0.041	P=0.791/Correlation=0.014	P=1/Correlation=0	P=0/Correlation=0.29	P=1/Correlation=0	P=0/Correlation=0.187	P=1/Correlation=0	P=0.051/Correlation=0.103	P=1/Correlation=0	P=1/Correlation=0	P=0.119/Correlation=-0.083	P=0.303/Correlation=-0.055	P=0.012/Correlation=-0.133	P=0.017/Correlation=0.127	P=0/Correlation=0.283	P=0/Correlation=-0.233	P=0.584/Correlation=0.029	P=1/Correlation=0	P=0.013/Correlation=0.131	P=0/Correlation=-0.189	P=0.092/Correlation=0.089	P=0.039/Correlation=0.109
LIHC	CTLA4	P=0.562/Correlation=-0.034	P=1/Correlation=0	P=0/Correlation=0.296	P=0/Correlation=0.442	P=1/Correlation=0	P=0/Correlation=-0.215	P=0/Correlation=0.576	P=0/Correlation=0.4	P=0/Correlation=0.206	P=0.561/Correlation=-0.034	P=0/Correlation=-0.278	P=0.05/Correlation=-0.114	P=0.374/Correlation=-0.052	P=0.032/Correlation=-0.124	P=0.005/Correlation=0.164	P=0/Correlation=-0.462	P=0.008/Correlation=0.155	P=0.091/Correlation=-0.098	P=0/Correlation=-0.211	P=1/Correlation=0	P=1/Correlation=0	P=0.395/Correlation=-0.05
LUAD	CTLA4	P=0.114/Correlation=-0.069	P=0/Correlation=0.198	P=0.569/Correlation=-0.025	P=0/Correlation=0.241	P=1/Correlation=0	P=0.067/Correlation=-0.08	P=0/Correlation=0.418	P=0.593/Correlation=0.023	P=0.135/Correlation=0.065	P=0.001/Correlation=0.151	P=1/Correlation=0	P=0.071/Correlation=0.079	P=0.576/Correlation=0.024	P=0/Correlation=-0.202	P=0/Correlation=0.363	P=0/Correlation=-0.153	P=0.774/Correlation=-0.013	P=0.001/Correlation=-0.141	P=0.615/Correlation=-0.022	P=1/Correlation=0	P=0.867/Correlation=0.007	P=0.003/Correlation=-0.128
LUSC	CTLA4	P=0.503/Correlation=-0.03	P=0.039/Correlation=0.093	P=0.642/Correlation=0.021	P=0/Correlation=0.317	P=1/Correlation=0	P=0.314/Correlation=-0.045	P=0/Correlation=0.451	P=0.028/Correlation=0.098	P=0/Correlation=0.241	P=1/Correlation=0	P=0/Correlation=-0.188	P=0.003/Correlation=0.132	P=0.009/Correlation=0.117	P=0/Correlation=-0.311	P=0/Correlation=0.324	P=0.825/Correlation=0.01	P=0.276/Correlation=-0.049	P=0.001/Correlation=-0.148	P=0.093/Correlation=0.075	P=0/Correlation=-0.289	P=0.212/Correlation=-0.056	P=0.499/Correlation=-0.03
MESO	CTLA4	P=0.296/Correlation=0.116	P=0.377/Correlation=-0.098	P=0.105/Correlation=0.179	P=0/Correlation=0.54	P=1/Correlation=0	P=0.001/Correlation=-0.363	P=0/Correlation=0.594	P=0.023/Correlation=0.249	P=0.667/Correlation=0.048	P=1/Correlation=0	P=1/Correlation=0	P=0.363/Correlation=-0.101	P=0.002/Correlation=-0.336	P=0.959/Correlation=0.006	P=0/Correlation=0.476	P=0/Correlation=-0.44	P=0.04/Correlation=0.226	P=0.916/Correlation=0.012	P=0.152/Correlation=-0.159	P=1/Correlation=0	P=1/Correlation=0	P=0.593/Correlation=-0.06
OV	CTLA4	P=0.798/Correlation=0.015	P=0.384/Correlation=-0.05	P=0/Correlation=0.345	P=0/Correlation=0.421	P=1/Correlation=0	P=0/Correlation=-0.253	P=0/Correlation=0.467	P=0.055/Correlation=0.11	P=0/Correlation=0.229	P=0.464/Correlation=-0.042	P=1/Correlation=0	P=0.229/Correlation=-0.069	P=0.016/Correlation=-0.138	P=0.003/Correlation=-0.167	P=0/Correlation=0.44	P=0.062/Correlation=-0.107	P=0.001/Correlation=0.195	P=0/Correlation=-0.243	P=0.043/Correlation=0.116	P=0.002/Correlation=-0.179	P=1/Correlation=0	P=0.118/Correlation=0.089
PAAD	CTLA4	P=0/Correlation=0.401	P=0/Correlation=-0.268	P=0.099/Correlation=0.127	P=0/Correlation=0.352	P=1/Correlation=0	P=0.001/Correlation=-0.251	P=0/Correlation=0.44	P=0.007/Correlation=0.204	P=0.817/Correlation=0.018	P=1/Correlation=0	P=0.044/Correlation=-0.154	P=0.002/Correlation=-0.235	P=0.078/Correlation=0.135	P=0/Correlation=-0.359	P=0.137/Correlation=0.114	P=0.005/Correlation=-0.214	P=0.295/Correlation=0.08	P=0.001/Correlation=0.244	P=0.041/Correlation=-0.156	P=1/Correlation=0	P=1/Correlation=0	P=0.875/Correlation=0.012
PCPG	CTLA4	P=0.356/Correlation=0.11	P=0.163/Correlation=0.166	P=0.18/Correlation=0.16	P=0.015/Correlation=0.285	P=1/Correlation=0	P=0.322/Correlation=0.118	P=0.028/Correlation=0.26	P=0.025/Correlation=0.263	P=0.051/Correlation=0.231	P=1/Correlation=0	P=0.843/Correlation=0.024	P=0.031/Correlation=-0.255	P=0.128/Correlation=-0.181	P=0.749/Correlation=0.038	P=0.04/Correlation=0.243	P=0.015/Correlation=-0.285	P=0.813/Correlation=-0.028	P=0.889/Correlation=-0.017	P=0.01/Correlation=-0.303	P=0.741/Correlation=0.04	P=0.269/Correlation=0.132	P=0.18/Correlation=0.16
PRAD	CTLA4	P=0.019/Correlation=0.123	P=0.024/Correlation=0.119	P=0.603/Correlation=0.028	P=0/Correlation=0.196	P=1/Correlation=0	P=0.429/Correlation=-0.042	P=0/Correlation=0.329	P=0.347/Correlation=0.05	P=0/Correlation=0.285	P=1/Correlation=0	P=1/Correlation=0	P=0.027/Correlation=-0.117	P=0.129/Correlation=0.08	P=0.671/Correlation=-0.023	P=0.006/Correlation=0.146	P=0/Correlation=-0.186	P=0.335/Correlation=0.051	P=0/Correlation=0.236	P=0/Correlation=-0.454	P=1/Correlation=0	P=1/Correlation=0	P=1/Correlation=0
READ	CTLA4	P=0.654/Correlation=-0.037	P=0.309/Correlation=0.083	P=0.291/Correlation=0.086	P=0.019/Correlation=0.189	P=1/Correlation=0	P=0.103/Correlation=-0.132	P=0.187/Correlation=-0.107	P=0/Correlation=0.327	P=0.786/Correlation=-0.022	P=1/Correlation=0	P=0.478/Correlation=-0.058	P=0.594/Correlation=0.043	P=0.649/Correlation=0.037	P=0.008/Correlation=-0.215	P=0/Correlation=0.357	P=0.42/Correlation=-0.066	P=0.232/Correlation=-0.097	P=0.01/Correlation=0.207	P=0.743/Correlation=0.027	P=0.125/Correlation=0.125	P=0.199/Correlation=0.104	P=0.033/Correlation=0.172
SARC	CTLA4	P=0.015/Correlation=0.157	P=1/Correlation=0	P=0/Correlation=0.351	P=0/Correlation=0.631	P=1/Correlation=0	P=0/Correlation=-0.291	P=0/Correlation=0.48	P=0/Correlation=0.281	P=0/Correlation=0.474	P=0.618/Correlation=0.032	P=1/Correlation=0	P=0.332/Correlation=0.063	P=0.256/Correlation=0.074	P=0.143/Correlation=-0.095	P=0/Correlation=0.325	P=0/Correlation=-0.444	P=0.005/Correlation=0.18	P=0.516/Correlation=0.042	P=0.008/Correlation=-0.17	P=0.898/Correlation=0.008	P=1/Correlation=0	P=1/Correlation=0
SKCM	CTLA4	P=0/Correlation=0.187	P=0.625/Correlation=-0.024	P=0/Correlation=0.24	P=0/Correlation=0.384	P=1/Correlation=0	P=0/Correlation=-0.216	P=0/Correlation=0.45	P=0.041/Correlation=0.099	P=0/Correlation=0.206	P=0.003/Correlation=-0.143	P=0.283/Correlation=-0.052	P=0/Correlation=0.193	P=0.589/Correlation=-0.026	P=0/Correlation=-0.21	P=0.316/Correlation=0.049	P=0/Correlation=-0.424	P=0.588/Correlation=0.026	P=0.323/Correlation=0.048	P=0/Correlation=-0.221	P=0.008/Correlation=-0.128	P=1/Correlation=0	P=0.2/Correlation=-0.062
STAD	CTLA4	P=0.985/Correlation=0.001	P=0.193/Correlation=0.068	P=0.001/Correlation=0.17	P=0/Correlation=0.323	P=1/Correlation=0	P=0/Correlation=-0.342	P=0/Correlation=0.43	P=0/Correlation=0.365	P=0.125/Correlation=-0.08	P=1/Correlation=0	P=0.923/Correlation=-0.005	P=0.473/Correlation=0.037	P=0.059/Correlation=0.098	P=0/Correlation=-0.237	P=0/Correlation=0.331	P=0.267/Correlation=-0.058	P=0.265/Correlation=0.058	P=0.246/Correlation=0.06	P=0.366/Correlation=-0.047	P=0.001/Correlation=-0.177	P=0.01/Correlation=0.133	P=0.089/Correlation=-0.088
TGCT	CTLA4	P=0/Correlation=0.342	P=0.157/Correlation=-0.115	P=0.018/Correlation=0.19	P=0/Correlation=0.279	P=1/Correlation=0	P=0.562/Correlation=0.047	P=0/Correlation=0.58	P=0.039/Correlation=-0.167	P=0.317/Correlation=0.082	P=1/Correlation=0	P=1/Correlation=0	P=0.923/Correlation=-0.008	P=0.168/Correlation=-0.112	P=0.071/Correlation=-0.146	P=0.031/Correlation=0.175	P=0/Correlation=-0.484	P=0.039/Correlation=0.167	P=0.009/Correlation=-0.21	P=0.026/Correlation=-0.18	P=1/Correlation=0	P=1/Correlation=0	P=1/Correlation=0
THCA	CTLA4	P=0/Correlation=0.335	P=0.146/Correlation=-0.073	P=0/Correlation=0.404	P=0/Correlation=0.176	P=1/Correlation=0	P=0.078/Correlation=-0.089	P=0/Correlation=0.527	P=0/Correlation=0.435	P=0/Correlation=0.191	P=0.067/Correlation=0.092	P=0/Correlation=-0.329	P=0.948/Correlation=0.003	P=0.889/Correlation=-0.007	P=0/Correlation=-0.41	P=0/Correlation=0.47	P=0/Correlation=-0.622	P=0/Correlation=0.278	P=0.45/Correlation=-0.038	P=0.034/Correlation=-0.107	P=1/Correlation=0	P=1/Correlation=0	P=1/Correlation=0
THYM	CTLA4	P=0/Correlation=0.341	P=0.074/Correlation=0.165	P=0.016/Correlation=0.222	P=0.981/Correlation=-0.002	P=0/Correlation=-0.465	P=0/Correlation=-0.445	P=0/Correlation=0.471	P=0/Correlation=0.33	P=0.755/Correlation=0.029	P=0/Correlation=0.32	P=0/Correlation=-0.318	P=0.002/Correlation=0.286	P=0.184/Correlation=-0.123	P=0/Correlation=0.439	P=0/Correlation=0.405	P=0/Correlation=0.428	P=0/Correlation=-0.585	P=0/Correlation=0.442	P=0.105/Correlation=0.15	P=1/Correlation=0	P=1/Correlation=0	P=1/Correlation=0
UCEC	CTLA4	P=0.163/Correlation=-0.064	P=0.282/Correlation=-0.049	P=0/Correlation=0.254	P=0/Correlation=0.429	P=1/Correlation=0	P=0/Correlation=-0.285	P=0/Correlation=0.552	P=0/Correlation=0.189	P=0.003/Correlation=0.133	P=0/Correlation=0.164	P=0.792/Correlation=-0.012	P=0.072/Correlation=-0.082	P=0.229/Correlation=-0.055	P=0/Correlation=-0.332	P=0/Correlation=0.325	P=0.071/Correlation=0.082	P=0.09/Correlation=0.077	P=0/Correlation=-0.322	P=0.001/Correlation=0.145	P=0/Correlation=-0.208	P=1/Correlation=0	P=0.002/Correlation=-0.143
UCS	CTLA4	P=0.425/Correlation=0.132	P=0.294/Correlation=-0.172	P=0.008/Correlation=0.417	P=0.003/Correlation=0.459	P=1/Correlation=0	P=0.632/Correlation=-0.079	P=0.061/Correlation=0.303	P=0.103/Correlation=0.265	P=0.953/Correlation=0.01	P=0.201/Correlation=0.21	P=0.012/Correlation=-0.397	P=0.147/Correlation=0.237	P=0.278/Correlation=-0.178	P=0.008/Correlation=-0.416	P=0.013/Correlation=0.394	P=0.16/Correlation=-0.229	P=0.353/Correlation=0.153	P=0.546/Correlation=0.1	P=0.846/Correlation=0.032	P=0.475/Correlation=-0.118	P=1/Correlation=0	P=0.941/Correlation=0.012
UVM	CTLA4	P=0.519/Correlation=-0.108	P=1/Correlation=0	P=0.745/Correlation=0.055	P=0/Correlation=0.737	P=1/Correlation=0	P=0.032/Correlation=-0.349	P=0/Correlation=0.76	P=0/Correlation=0.584	P=0.078/Correlation=0.29	P=0.154/Correlation=0.236	P=0.013/Correlation=-0.4	P=0.686/Correlation=-0.068	P=0.029/Correlation=-0.354	P=0.003/Correlation=-0.473	P=0/Correlation=0.631	P=0.001/Correlation=-0.52	P=0.455/Correlation=0.125	P=1/Correlation=0	P=0.06/Correlation=-0.308	P=1/Correlation=0	P=1/Correlation=0	P=1/Correlation=0
