# Supplementary material for: Clinical Implications of Aberrant PD-1 and CTLA4 Expression for Cancer Immunity and Prognosis: A Pan-Cancer Study
Source: Front Immunol. 2020 Sep 10;11:2048. doi: 10.3389/fimmu.2020.02048 (PMC7539667; doi:10.3389/fimmu.2020.02048)
Supplement: Supplementary Table 4 — Associations between PD-1/CTLA4 expression levels and ESTIMATE scores. [file Table_4.XLSX]

## Sheet: ESTIMATE
Cancer	PD1			CTLA4
	StromalScore	ImmuneScore	ESTIMATEScore	StromalScore	ImmuneScore	ESTIMATEScore
ACC	0.581(P<0.001)	0.751(P<0.001)	0.713(P<0.001)	0.621(P<0.001)	0.735(P<0.001)	0.730(P<0.001)
BLCA	0.596(P<0.001)	0.880(P<0.001)	0.778(P<0.001)	0.602(P<0.001)	0.861(P<0.001)	0.771(P<0.001)
BRCA	0.311(P<0.001)	0.820(P<0.001)	0.669(P<0.001)	0.354(P<0.001)	0.817(P<0.001)	0.688(P<0.001)
CESC	0.413(P<0.001)	0.815(P<0.001)	0.710(P<0.001)	0.516(P<0.001)	0.877(P<0.001)	0.798(P<0.001)
CHOL	0.454(P=0.006)	0.481(P=0.003)	0.503(P=0.002)	0.554(P=0.001)	0.722(P<0.001)	0.663(P<0.001)
COAD	0.427(P<0.001)	0.739(P<0.001)	0.613(P<0.001)	0.560(P<0.001)	0.754(P<0.001)	0.698(P<0.001)
DLBC	0.002(P=0.989)	0.466(P=0.001)	0.283(P=0.052)	0.170(P=0.247)	0.743(P<0.001)	0.540(P<0.001)
ESCA	0.401(P<0.001)	0.810(P<0.001)	0.663(P<0.001)	0.526(P<0.001)	0.784(P<0.001)	0.721(P<0.001)
GBM	0.418(P<0.001)	0.515(P<0.001)	0.496(P<0.001)	0.551(P<0.001)	0.624(P<0.001)	0.606(P<0.001)
HNSC	0.328(P<0.001)	0.864(P<0.001)	0.691(P<0.001)	0.397(P<0.001)	0.834(P<0.001)	0.715(P<0.001)
KICH	0.637(P<0.001)	0.834(P<0.001)	0.791(P<0.001)	0.670(P<0.001)	0.714(P<0.001)	0.719(P<0.001)
KIRC	0.200(P<0.001)	0.780(P<0.001)	0.611(P<0.001)	0.209(P<0.001)	0.729(P<0.001)	0.584(P<0.001)
KIRP	0.416(P<0.001)	0.554(P<0.001)	0.525(P<0.001)	0.423(P<0.001)	0.621(P<0.001)	0.569(P<0.001)
LAML	-0.098(P=0.233)	0.124(P=0.129)	0.044(P=0.592)	0.316(P<0.001)	0.470(P<0.001)	0.424(P<0.001)
LGG	0.579(P<0.001)	0.611(P<0.001)	0.614(P<0.001)	0.497(P<0.001)	0.477(P<0.001)	0.500(P<0.001)
LIHC	0.364(P<0.001)	0.694(P<0.001)	0.601(P<0.001)	0.345(P<0.001)	0.741(P<0.001)	0.620(P<0.001)
LUAD	0.347(P<0.001)	0.714(P<0.001)	0.582(P<0.001)	0.466(P<0.001)	0.740(P<0.001)	0.658(P<0.001)
LUSC	0.502(P<0.001)	0.809(P<0.001)	0.704(P<0.001)	0.609(P<0.001)	0.833(P<0.001)	0.772(P<0.001)
MESO	0.274(P=0.011)	0.462(P<0.001)	0.428(P<0.001)	0.431(P<0.001)	0.723(P<0.001)	0.690(P<0.001)
OV	0.335(P<0.001)	0.641(P<0.001)	0.548(P<0.001)	0.534(P<0.001)	0.785(P<0.001)	0.729(P<0.001)
PAAD	0.531(P<0.001)	0.779(P<0.001)	0.688(P<0.001)	0.631(P<0.001)	0.822(P<0.001)	0.763(P<0.001)
PCPG	0.460(P<0.001)	0.660(P<0.001)	0.590(P<0.001)	0.372(P<0.001)	0.638(P<0.001)	0.529(P<0.001)
PRAD	0.431(P<0.001)	0.748(P<0.001)	0.644(P<0.001)	0.452(P<0.001)	0.753(P<0.001)	0.660(P<0.001)
READ	0.428(P<0.001)	0.738(P<0.001)	0.620(P<0.001)	0.416(P<0.001)	0.597(P<0.001)	0.543(P<0.001)
SARC	0.340(P<0.001)	0.669(P<0.001)	0.593(P<0.001)	0.427(P<0.001)	0.702(P<0.001)	0.645(P<0.001)
SKCM	0.532(P<0.001)	0.897(P<0.001)	0.812(P<0.001)	0.380(P<0.001)	0.612(P<0.001)	0.562(P<0.001)
STAD	0.346(P<0.001)	0.731(P<0.001)	0.586(P<0.001)	0.314(P<0.001)	0.656(P<0.001)	0.527(P<0.001)
TGCT	0.050(P=0.532)	0.908(P<0.001)	0.721(P<0.001)	0.093(P=0.249)	0.914(P<0.001)	0.742(P<0.001)
THCA	0.450(P<0.001)	0.674(P<0.001)	0.631(P<0.001)	0.667(P<0.001)	0.907(P<0.001)	0.867(P<0.001)
THYM	-0.137(P=0.139)	0.573(P<0.001)	0.309(P=0.001)	0.236(P=0.01)	0.456(P<0.001)	0.408(P<0.001)
UCEC	0.410(P<0.001)	0.674(P<0.001)	0.621(P<0.001)	0.475(P<0.001)	0.705(P<0.001)	0.673(P<0.001)
UCS	0.042(P=0.759)	0.354(P=0.008)	0.236(P=0.080)	0.223(P=0.098)	0.438(P=0.001)	0.364(P=0.006)
UVM	0.723(P<0.001)	0.862(P<0.001)	0.857(P<0.001)	0.512(P<0.001)	0.625(P<0.001)	0.623(P<0.001)
