# Supplementary material for: Clinical Implications of Aberrant PD-1 and CTLA4 Expression for Cancer Immunity and Prognosis: A Pan-Cancer Study
Source: Front Immunol. 2020 Sep 10;11:2048. doi: 10.3389/fimmu.2020.02048 (PMC7539667; doi:10.3389/fimmu.2020.02048)
Supplement: Supplementary Table 5 — Associations between PD-1/CTLA4 expression levels and TMB and MSI. [file Table_5.XLSX]

## Sheet: ESTIMATE
Cancer	PD1		CTLA4
	TMB	MSI	TMB	MSI
ACC	-0.095(P=0.406)	-0.005(P=0.967)	-0.185(P=0.103)	-0.097(P=0.396)
BLCA	0.106(P=0.033)	-0.027(P=0.581)	0.093(P=0.060)	-0.002(P=0.966)
BRCA	0.111(P=0.001)	0.066(P=0.035)	0.160(P<0.001)	0.085(P=0.006)
CESC	0.163(P=0.006)	-0.007(P=0.905)	0.078(P=0.188)	-0.059(P=0.309)
CHOL	-0.267(P=0.116)	-0.238(P=0.161)	-0.303(P=0.072)	-0.131(P=0.447)
COAD	0.244(P<0.001)	0.219(P<0.001)	0.242(P<0.001)	0.195(P<0.001)
DLBC	-0.443(P=0.007)	-0.215(P=0.142)	-0.557(P<0.001)	-0.176(P=0.231)
ESCA	0.030(P=0.708)	-0.174(P=0.028)	-0.057(P=0.476)	-0.209(P=0.008)
GBM	-0.076(P=0.358)	0.169(P=0.039)	-0.107(P=0.195)	0.061(P=0.461)
HNSC	-0.111(P=0.014)	-0.096(P=0.033)	-0.156(P=0.001)	-0.029(P=0.518)
KICH	-0.082(P=0.515)	0.018(P=0.887)	0.117(P=0.355)	-0.047(P=0.710)
KIRC	0.082(P=0.134)	0.008(P=0.886)	0.01(P=0.851)	-0.037(P=0.501)
KIRP	-0.159(P=0.008)	-0.208(P<0.001)	-0.073(P=0.226)	-0.063(P=0.286)
LAML	-0.026(P=0.843)	-0.087(P=0.482)	0.149(P=0.245)	0.045(P=0.718)
LGG	0.181(P<0.001)	-0.072(P=0.107)	0.181(P<0.001)	0.033(P=0.452)
LIHC	-0.055(P=0.303)	-0.101(P=0.053)	-0.036(P=0.492)	-0.068(P=0.191)
LUAD	0.066(P=0.140)	0.068(P=0.126)	-0.005(P=0.910)	0.098(P=0.027)
LUSC	-0.014(P=0.758)	-0.119(P=0.008)	-0.061(P=0.177)	-0.116(P=0.010)
MESO	0.007(P=0.948)	-0.179(P=0.108)	-0.222(P=0.049)	-0.076(P=0.497)
OV	-0.007(P=0.905)	-0.147(P=0.015)	0.133(P=0.028)	-0.148(P=0.014)
PAAD	-0.293(P<0.001)	-0.165(P=0.029)	-0.260(P=0.001)	-0.049(P=0.518)
PCPG	-0.058(P=0.444)	-0.089(P=0.240)	-0.043(P=0.571)	-0.097(P=0.196)
PRAD	-0.114(P=0.012)	0.083(P=0.065)	0.015(P=0.746)	0.079(P=0.081)
READ	-0.026(P=0.764)	-0.085(P=0.297)	0.109(P=0.215)	0.030(P=0.711)
SARC	0.001(P=0.985)	-0.099(P=0.115)	0.047(P=0.470)	-0.001(P=0.986)
SKCM	0.038(P=0.420)	-0.079(P=0.089)	0.127(P=0.006)	-0.056(P=0.229)
STAD	-0.013(P=0.807)	-0.028(P=0.591)	0.044(P=0.405)	0.017(P=0.746)
TGCT	-0.217(P=0.009)	-0.367(P<0.001)	-0.215(P=0.009)	-0.407(P<0.001)
THCA	-0.188(P<0.001)	0.116(P=0.01)	-0.080(P=0.078)	0.142(P=0.002)
THYM	-0.668(P<0.001)	-0.130(P=0.162)	0.232(P=0.012)	0.022(P=0.817)
UCEC	0.232(P<0.001)	0.132(P=0.002)	0.236(P<0.001)	0.091(P=0.035)
UCS	-0.162(P=0.232)	-0.182(P=0.179)	0.094(P=0.488)	-0.086(P=0.529)
UVM	-0.087(P=0.445)	0.084(P=0.461)	-0.158(P=0.162)	-0.050(P=0.659)
